# Supplementary material for: Analysing the genetic architecture of clubroot resistance variation in Brassica napus by associative transcriptomics
Source: Mol Breed. 2019 Jul 20;39(8):112. doi: 10.1007/s11032-019-1021-4 (PMC6647481; doi:10.1007/s11032-019-1021-4)
Supplement: Supplementary file 6 — Disease Index (DI) was assessed in 245 accession of B. napus: Supplemental_Table_1_Disease _Index.xlsx (XLSX 21 kb) [file 11032_2019_1021_MOESM6_ESM.xlsx]

## Sheet: Sheet1
Analysing the genetic architecture of clubroot resistance variation in Brassica napus by Associative Transcriptomics; Molecular Breeding; Ondrej Hejna(1,2), Lenka Havlickova(2), Zhesi He(2), Ian Bancroft(2), Vladislav Curn(1); 1 Biotechnological centre, Faculty of Agriculture, University of South Bohemia, Studentska 1668, Ceske Budejovice, Czech Republic, 2 Department of Biology, University of Yo…
York accession_id	Cultivar name	Crop type description with accession	Crop type for cladogram	The disease index (DI)
a-0000004	Alaska	Modern winter OSR	WOSR	83.3333
a-0000005	Pirola	Modern winter OSR	WOSR	77.7778
a-0000009	Agalon	Modern winter OSR	WOSR	77.7778
a-0000011	Picasso	Modern winter OSR	WOSR	88.8889
a-0000012	Lord	Modern winter OSR	WOSR	50
a-0000014	Rodeo	Modern winter OSR	WOSR	88.8889
a-0000015	Rapid	Modern winter OSR	WOSR	100
a-0000020	Pacific	Modern winter OSR	WOSR	66.6667
a-0000021	Savannah	Modern winter OSR	WOSR	73.3333
a-0000022	Missouri	Modern winter OSR	WOSR	83.3333
a-0000023	Manitoba	Modern winter OSR	WOSR	66.6667
a-0000024	Ladoga	Modern winter OSR	WOSR	66.6667
a-0000025	Atlantic	Modern winter OSR	WOSR	66.6667
a-0000026	Cooper	Modern winter OSR	WOSR	83.3333
a-0000029	Idol	Modern winter OSR	WOSR	33.3333
a-0000032	Lirajet	Modern winter OSR	WOSR	100
a-0000033	Lisabeth	Modern winter OSR	WOSR	25
a-0000034	Lipid	Modern winter OSR	WOSR	83.3333
a-0000035	Lipton	Modern winter OSR	WOSR	77.7778
a-0000036	Lisek	Modern winter OSR	WOSR	66.6667
a-0000038	Lion	Modern winter OSR	WOSR	100
a-0000039	OASE	Modern winter OSR	WOSR	83.3333
a-0000040	Apex	Modern winter OSR	WOSR	46.6667
a-0000044	Laser	Modern winter OSR	WOSR	46.6667
a-0000045	Fortis	Modern winter OSR	WOSR	60
a-0000047	Roxet	Modern winter OSR	WOSR	66.6667
a-0000048	NK Bravour	Modern winter OSR	WOSR	66.6667
a-0000049	NK Fair	Modern winter OSR	WOSR	75
a-0000051	Sansibar	Modern winter OSR	WOSR	100
a-0000052	SWGospel	Modern winter OSR	WOSR	33.3333
a-0000053	Verona	Modern winter OSR	WOSR	41.6667
a-0000056	Musette	Modern winter OSR	WOSR	100
a-0000057	Kvintett	Modern winter OSR	WOSR	83.3333
a-0000058	Falstaff	Modern winter OSR	WOSR	50
a-0000059	SW Sinatra	Modern winter OSR	WOSR	58.3333
a-0000060	Viking	Modern winter OSR	WOSR	83.3333
a-0000061	Aragon	Modern winter OSR	WOSR	66.6667
a-0000066	Gefion	Modern winter OSR	WOSR	44.4444
a-0000067	Nugget	Modern winter OSR	WOSR	66.6667
a-0000069	SLM 0413	Modern winter OSR	WOSR	77.7778
a-0000070	SLM 0512	Modern winter OSR	WOSR	66.6667
a-0000071	LSF 0519	Modern winter OSR	WOSR	66.6667
a-0000072	Beluga	Modern winter OSR	WOSR	66.6667
a-0000074	Ascona	Modern winter OSR	WOSR	0
a-0000075	Campari	Modern winter OSR	WOSR	83.3333
a-0000076	Caramba	Modern winter OSR	WOSR	100
a-0000077	Duell	Modern winter OSR	WOSR	66.6667
a-0000078	Express 617	Modern winter OSR	WOSR	66.6667
a-0000080	Orlando	Modern winter OSR	WOSR	100
a-0000081	Pollen	Modern winter OSR	WOSR	88.8889
a-0000082	Prince	Modern winter OSR	WOSR	100
a-0000083	Wotan	Modern winter OSR	WOSR	66.6667
a-0000084	NK Nemax	Modern winter OSR	WOSR	100
a-0000089	AMBER X COMMANCHE DH LINE	Winter OSR	WOSR	55.5556
a-0000090	APEX-93_5 X GINYOU_3 DH LINE	Winter OSR	WOSR	77.7778
a-0000093	CANBERRA x COURAGE DH LINE	Winter OSR	WOSR	66.6667
a-0000096	HANSEN X GASPARD DH LINE	Winter OSR	WOSR	77.7778
a-0000097	MADRIGAL x RECITAL DH LINE	Winter OSR	WOSR	66.6667
a-0000098	RAFAL DH1	Winter OSR	WOSR	83.3333
a-0000099	TAPIDOR DH	Winter OSR	WOSR	0
a-0000101	EUROL	Winter OSR	WOSR	93.3333
a-0000109	NORIN	Winter OSR	WOSR	66.6667
a-0000110	OLIMPIADE	Winter OSR	WOSR	100
a-0000112	Mansholt	Winter OSR	Unknown	75
a-0000114	Sollux	Winter OSR	WOSR	91.6667
a-0000115	Akela	Winter OSR	WOSR	0
a-0000116	Erox	Winter OSR	WOSR	16.6667
a-0000117	Maplus	Winter OSR	WOSR	41.6667
a-0000118	Askari	Winter OSR	WOSR	66.6667
a-0000121	JetNeuf	Winter OSR	WOSR	77.7778
a-0000122	Cobra	Winter OSR	WOSR	66.6667
a-0000123	Falcon	Winter OSR	WOSR	66.6667
a-0000124	Mohican	Winter OSR	WOSR	66.6667
a-0000125	Flip	Winter OSR	WOSR	83.3333
a-0000126	Zenith	Winter OSR	Unknown	80
a-0000127	Phil	Winter OSR	WOSR	66.6667
a-0000128	Leopard	Winter OSR	WOSR	44.4444
a-0000129	RESYN-H048	Winter OSR	WOSR	50
a-0000130	Resyn-Gš S4	Winter OSR	WOSR	83.3333
a-0000132	Anja	Winter OSR	WOSR	66.6667
a-0000133	Baltia	Winter OSR	WOSR	77.7778
a-0000135	Brink	Winter OSR	WOSR	66.6667
a-0000137	Coriander	Winter OSR	WOSR	77.7778
a-0000139	Dippes	Winter OSR	WOSR	0
a-0000140	Doral	Winter OSR	WOSR	83.3333
a-0000144	GŸlzower …lquell	Winter OSR	WOSR	75
a-0000145	Hokkai 3-Go	Winter OSR	WOSR	66.6667
a-0000147	Jantar	Winter OSR	WOSR	0
a-0000149	Krapphauser	Winter OSR	WOSR	83.3333
a-0000152	Libritta	Winter OSR	WOSR	100
a-0000156	Lirakotta	Winter OSR	WOSR	53.3333
a-0000157	Madora	Winter OSR	WOSR	0
a-0000161	Mestnij	Winter OSR	WOSR	66.6667
a-0000162	Moldavia	Winter OSR	WOSR	77.7778
a-0000165	Norde	Winter OSR	WOSR	83.3333
a-0000166	Panter	Winter OSR	WOSR	66.6667
a-0000171	Skziverskij	Winter OSR	WOSR	100
a-0000173	Sobotkowski	Winter OSR	WOSR	66.6667
a-0000174	Sonnengold	Winter OSR	WOSR	75
a-0000179	Wolynski	Winter OSR	WOSR	66.6667
a-0000180	V8	Winter OSR	WOSR	93.3333
a-0000183	K26-96	Winter OSR	WOSR	66.6667
a-0000187	WINFRED	Winter fodder	Unknown	0
a-0000188	EMERALD	Winter fodder	Fodder	0
a-0000189	FORA	Winter fodder	Fodder	66.6667
a-0000191	Binera	Winter fodder	Unknown	91.6667
a-0000193	Dwarf Essex	Winter fodder	Fodder	93.3333
a-0000196	Michinaku natane	Winter fodder	Unknown	66.6667
a-0000197	Nunsdale	Winter fodder	Unknown	66.6667
a-0000200	Samo	Winter fodder	Fodder	66.6667
a-0000201	Silona	Winter fodder	Unknown	100
a-0000202	Chuosenshu	Exotics Winter vegetable	Unknown	66.6667
a-0000203	Taisetsu	Exotics Winter vegetable	Unknown	83.3333
a-0000204	Q100	Exotics synthetic	Unknown	100
a-0000206	BRAUNER SCHNITTKOHL	Exotics Siberian kale	Unknown	66.6667
a-0000207	CHEMBERE DZAGUMHANA	Exotics unspecified	Unknown	66.6667
a-0000208	COUVE NABICA	Exotics cauve nabica	Unknown	66.6667
a-0000209	RAGGED JACK	Exotics rape kale	Kale	0
a-0000210	RED RUSSIAN	Exotics Siberian kale	Kale	0
a-0000212	SLAPSKA, SLAPY	Exotics unspecified	Unknown	83.3333
a-0000213	ABUKUMA NATANE	Exotics Winter OSR	WOSR	83.3333
a-0000224	WILD ACCESSION	Exotics wild accession	Unknown	0
a-0000226	SWU Chinese 1	Exotics Semiwinter OSR	Semiwinter OSR	50
a-0000227	SWU Chinese 2	Exotics Semiwinter OSR	Semiwinter OSR	66.6667
a-0000228	SWU Chinese 3	Exotics Semiwinter OSR	Semiwinter OSR	33.3333
a-0000229	SWU Chinese 5	Exotics Semiwinter OSR	Unknown	66.6667
a-0000232	SWU Chinese 8	Exotics Semiwinter OSR	Semiwinter OSR	11.1111
a-0000233	SWU Chinese 9	Exotics Semiwinter OSR	Semiwinter OSR	58.3333
a-0000235	Drakkar	Spring OSR	SpOSR	0
a-0000237	WESTAR DH	Spring OSR	SpOSR	0
a-0000238	YUDAL	Spring OSR	SpOSR	66.6667
a-0000242	CRESOR	Spring OSR	SpOSR	83.3333
a-0000249	MARINKA	Spring OSR	SpOSR	0
a-0000250	NIKLAS	Spring OSR	SpOSR	66.6667
a-0000251	TARGET	Spring OSR	SpOSR	0
a-0000254	MONTY-028DH	Spring OSR	SpOSR	0
a-0000255	N01D-1330	Spring OSR	SpOSR	44.4444
a-0000257	SURPASS400-024DH	Spring OSR	SpOSR	0
a-0000258	CUBS ROOT	Spring OSR	SpOSR	66.6667
a-0000259	DUX	Spring OSR	SpOSR	0
a-0000260	ERGLU	Spring OSR	SpOSR	66.6667
a-0000264	LINETTA	Spring OSR	SpOSR	25
a-0000265	MAZOWIECKI	Spring OSR	SpOSR	50
a-0000267	WEIHENSTEPHANER	Spring OSR	SpOSR	0
a-0000269	Alku	Spring OSR	SpOSR	0
a-0000270	Bronowski	Spring OSR	SpOSR	75
a-0000272	Duplo	Spring OSR	SpOSR	22.2222
a-0000273	Janetzkis Sommerraps	Spring OSR	SpOSR	0
a-0000276	Nugget	Spring OSR	SpOSR	50
a-0000278	Spaeths Zollerngold	Spring OSR	SpOSR	0
a-0000279	SvalšfÕs Gulle	Spring OSR	SpOSR	0
a-0000280	Topas	Spring OSR	Unknown	66.6667
a-0000281	Tribute	Spring OSR	SpOSR	0
a-0000282	Wesway	Spring OSR	SpOSR	66.6667
a-0000285	Tower	Spring OSR	SpOSR	0
a-0000287	Ability	Spring OSR	Unknown	0
a-0000289	Clipper	Spring OSR	SpOSR	33.3333
a-0000290	Larissa	Spring OSR	SpOSR	0
a-0000291	Magma	Spring OSR	SpOSR	0
a-0000292	Monty	Spring OSR	SpOSR	83.3333
a-0000293	Mozart	Spring OSR	SpOSR	0
a-0000294	Pauline	Spring OSR	SpOSR	13.3333
a-0000295	Sophia	Spring OSR	SpOSR	6.66667
a-0000296	Tribune	Spring OSR	SpOSR	66.6667
a-0000297	Trigold	Spring OSR	SpOSR	0
a-0000298	Rivette	Spring OSR	SpOSR	83.3333
a-0000300	Adamo	Spring OSR	SpOSR	0
a-0000301	Altex	Spring OSR	SpOSR	0
a-0000302	Andor	Spring OSR	SpOSR	0
a-0000305	Bingo	Spring OSR	SpOSR	0
a-0000306	Callypso	Spring OSR	SpOSR	0
a-0000307	Concord	Spring OSR	SpOSR	0
a-0000308	Conny	Spring OSR	SpOSR	0
a-0000309	Czyzowska	Spring OSR	SpOSR	22.2222
a-0000310	Daichousen (fuku)	Spring OSR	SpOSR	66.6667
a-0000311	Daichousen (mizuyasu)	Spring OSR	SpOSR	0
a-0000312	Daichousen (nakano)	Spring OSR	SpOSR	0
a-0000313	Erake	Spring OSR	SpOSR	0
a-0000314	Furax	Spring OSR	SpOSR	0
a-0000317	Giant Xr707	Spring OSR	SpOSR	0
a-0000318	Gisora	Spring OSR	SpOSR	0
a-0000323	Hankkija's Lauri	Spring OSR	SpOSR	75
a-0000326	Kajsa	Spring OSR	SpOSR	0
a-0000327	Korall	Spring OSR	SpOSR	6.66667
a-0000328	Korinth	Spring OSR	SpOSR	0
a-0000329	Kosa	Spring OSR	SpOSR	0
a-0000330	Kruglik	Spring OSR	SpOSR	50
a-0000332	Lirafox	Spring OSR	SpOSR	0
a-0000333	Lirasol	Spring OSR	SpOSR	0
a-0000334	Liraspa	Spring OSR	SpOSR	80
a-0000335	Lirawell	Spring OSR	SpOSR	0
a-0000336	Lisandra	Spring OSR	SpOSR	100
a-0000337	Loras	Spring OSR	SpOSR	0
a-0000338	Mali	Spring OSR	SpOSR	0
a-0000339	Maris Haplona	Spring OSR	SpOSR	0
a-0000342	Miyauchi Na	Spring OSR	SpOSR	66.6667
a-0000343	Mlochowski	Spring OSR	SpOSR	66.6667
a-0000345	Nakate Chousen	Spring OSR	SpOSR	33.3333
a-0000346	Nosovskij 9	Spring OSR	SpOSR	0
a-0000347	Odin	Spring OSR	SpOSR	66.6667
a-0000348	Olivia	Spring OSR	SpOSR	33.3333
a-0000349	Omega	Spring OSR	SpOSR	83.3333
a-0000350	Optima	Spring OSR	SpOSR	0
a-0000354	Pivot	Spring OSR	SpOSR	66.6667
a-0000356	Puma	Spring OSR	SpOSR	0
a-0000357	Pura	Spring OSR	SpOSR	77.7778
a-0000359	Reston	Spring OSR	SpOSR	0
a-0000365	Sv 705152	Spring OSR	SpOSR	16.6667
a-0000366	Sv 706118	Spring OSR	SpOSR	0
a-0000367	Sv 716	Spring OSR	SpOSR	0
a-0000368	Sv 75716	Spring OSR	SpOSR	22.2222
a-0000369	Tanka	Spring OSR	SpOSR	0
a-0000370	Toro	Spring OSR	SpOSR	0
a-0000371	Triton	Spring OSR	SpOSR	0
a-0000378	Wesbell	Spring OSR	SpOSR	66.6667
a-0000380	Wesreo	Spring OSR	SpOSR	0
a-0000381	Wesroona	Spring OSR	SpOSR	50
a-0000382	Willi	Spring OSR	SpOSR	0
a-0000383	Ww 1286	Spring OSR	SpOSR	0
a-0000385	Ww1289	Spring OSR	SpOSR	66.6667
a-0000386	Zachodni	Spring OSR	SpOSR	66.6667
a-0000387	Zairai Chousenshu	Spring OSR	SpOSR	6.66667
a-0000389	VIGE DH1	Swede	Swede	0
a-0000391	FORTIN FAMILY	swede	Unknown	66.6667
a-0000393	KOHALIK SININE	swede	Unknown	100
a-0000394	LORD DERBY	swede	Unknown	53.3333
a-0000395	TURNIP/RUTABAGA HYBRID	synthetic swede	Swede	0
a-0000396	VOGESA	swede	Swede	0
a-0000397	BRONZE TOP	swede	Unknown	100
a-0000398	HUGUENOT	swede	Unknown	55.5556
a-0000401	PIKE	swede	Swede	0
a-0000403	Wilhelmsburger	swede	Swede	0
a-0000405	Aberdeenshire Prize	swede	Unknown	66.6667
a-0000406	Altasweet	swede	Swede	0
a-0000409	Bangholm PT	swede	Swede	0
a-0000412	Conqueror Bronze Green Top	swede	Swede	0
a-0000414	Drummonds Purple Top	swede	Swede	66.6667
a-0000415	Essex Model	swede	Swede	0
a-0000418	Parkside	swede	Swede	0
a-0000420	Purple Top	swede	Swede	0
a-0000421	Scotia	swede	Swede	0
a-0000422	Tankard Bronze Top	swede	Swede	0
a-0000424	Tina	swede	Swede	0
a-0000431	Brandhaug	swede	Swede	0
a-0000442	Troendersk Kvithamar	swede	Swede	0
