# Supplementary material for: Analysing the genetic architecture of clubroot resistance variation in Brassica napus by associative transcriptomics
Source: Mol Breed. 2019 Jul 20;39(8):112. doi: 10.1007/s11032-019-1021-4 (PMC6647481; doi:10.1007/s11032-019-1021-4)
Supplement: Supplementary file 7 — SNP markers and genomic regions showing association with variation in DI: Supplemental_Table_2_DI_associated_regions_based_on_SNPs.xlsx (XLSX 282 kb) [file 11032_2019_1021_MOESM7_ESM.xlsx]

## Sheet: info
Analysing the genetic architecture of clubroot resistance variation in Brassica napus by Associative Transcriptomics; Molecular Breeding; Ondrej Hejna(1,2), Lenka Havlickova(2), Zhesi He(2), Ian Bancroft(2), Vladislav Curn(1); 1 Biotechnological centre, Faculty of Agriculture, University of South Bohemia, Studentska 1668, Ceske Budejovice, Czech Republic, 2 Department of Biology, University of Yo…
Description:
clubroot loci	Location of 'potential' (includes pSNPs) and 'significance' (includes sSNPs) clubroot loci
BnA01_0308	Segment of pseudomolecule with associated SNPs (chr. A01 about 31.8m bp from the beginning of the chromosome)
BnA02_0265	Segment of pseudomolecule with associated SNPs (chr. A02 about 26.5m bp from the beginning of the chromosome)
BnA02_0286	Segment of pseudomolecule with associated SNPs (chr. A02 about 28.6m bp from the beginning of the chromosome)
BnA03_0186	Segment of pseudomolecule with associated SNPs (chr. A03 about 18.6m bp from the beginning of the chromosome)
BnA03_0263	Segment of pseudomolecule with associated SNPs (chr. A03 about 26.3m bp from the beginning of the chromosome)
BnA08_0009	Segment of pseudomolecule with associated SNPs (chr. A08 about 900k bp from the beginning of the chromosome)
BnC02_0414	Segment of pseudomolecule with associated SNPs (chr. C02 about 41.4m bp from the beginning of the chromosome)
BnC07_0238	Segment of pseudomolecule with associated SNPs (chr. C07 about 23.8m bp from the beginning of the chromosome)
BnC07_0421	Segment of pseudomolecule with associated SNPs (chr. C07 about 42.1m bp from the beginning of the chromosome)
candidate genes	Candidate genes from previous pseudomolecule segments selected according described metodology

## Sheet: clubroot loci
clubroot locus	significance snp in locus	chromosome	range	location of locus
			200000	30658708
BnA01_0308	-log10P < 4	A01	100000	30758708
BnA01_0308	-log10P < 4	A01	100000	30975271
			200000	31075271
			200000	26329458
BnA02_0265	-log10P < 5	A02	100000	26429458
BnA02_0265	-log10P < 5	A02	100000	26759706
			200000	26859706
			200000	28601643
BnA02_0286	-log10P < 4	A02	100000	28701643
BnA02_0286	-log10P < 4	A02	100000	28903576
			200000	29003576
			200000	18415627
BnA03_0186	-log10P < 5	A03	100000	18515627
BnA03_0186	-log10P < 5	A03	100000	18790215
			200000	18890215
			200000	26170709
BnA03_0263	-log10P < 5	A03	100000	26270709
BnA03_0263	-log10P < 5	A03	100000	26626218
			200000	26726218
			200000	777547
BnA08_0009	-log10P < 4	A08	100000	877547
BnA08_0009	-log10P < 4	A08	100000	1082888
			200000	1182888
			200000	41230354
BnC02_0414	-log10P < 4	C02	100000	41330354
BnC02_0414	-log10P < 4	C02	100000	41594099
			200000	41694099
			200000	23636658
BnC07_0238	-log10P < 5	C07	100000	23736658
BnC07_0238	-log10P < 5	C07	100000	23939644
			200000	24039644
			200000	41910533
BnC07_0421	-log10P < 5	C07	100000	42010533
BnC07_0421	-log10P < 5	C07	100000	42227210
			200000	42327210

## Sheet: BnA01_0308
bn_gene	loc	snp (-log10P)	gem (-log10P)	GO enrichment analysis	at_gene	at_description	length	e-value	sim_mean	note	curator_summary	conf_class	symbol	Alias	full_name	computational_description	conf_rating	Dbxref
Cab046533.3	A01_030663792_030661397	1.902	6.802	protein kinase activity, protein serine/threonine kinase activity, 3-phosphoinositide-dependent protein kinase activity, protein binding, ATP binding, intracellular, nucleus, cytoplasm, protein phosphorylation, membrane, kinase activity, peptidyl-serine phosphorylation, phosphatidylinositol binding, intracellular signal transduction, positive regulation of protein kinase activity, protein autopho…	AT5G04510.3	3 -phosphoinositide-dependent kinase 1	2396	3.05904e-90	80.8	3'-phosphoinositide-dependent protein kinase 1			PDK1	ATPDK1	3'-phosphoinositide-dependent protein kinase 1
BnaA01g31630D	A01_030670922_030671777	0.688	0.566	oxygen transporter activity, cytoplasm, fatty acid metabolic process, response to cytokinin, oxygen transport, triglyceride biosynthetic process, oxygen binding, heme binding, metal ion binding	AT3G10520.1	RNA-binding (RRM RBD RNP motifs) family	957	1.7878e-50	82.67	hemoglobin 2	Encodes a class 2 non-symbiotic hemoglobin. Over-expression of AHb2 in seeds led to a 40%25 increase in the total fatty acid content of developing and mature seeds in three subsequent generations. This was mainly due to an increase in the poly-unsaturated C18:2 (omega-6) linoleic and C18:3 (omega-3) alpha-linolenic acids.	2	HB2	AHB2,haemoglobin 2,ARATH GLB2,ATGLB2,ARABIDOPSIS HEMOGLOBIN 2,GLB2,HEMOGLOBIN 2,NSHB2,NON-SYMBIOTIC HAEMOGLOBIN 2	haemoglobin 2	haemoglobin 2 (HB2); FUNCTIONS IN: oxygen transporter activity; INVOLVED IN: response to cytokinin stimulus; LOCATED IN: cellular_component unknown; EXPRESSED IN: 21 plant structures; EXPRESSED DURING: 13 growth stages; CONTAINS InterPro DOMAIN/s: Leghaemoglobin (InterPro:IPR001032), Globin-like (InterPro:IPR009050), Leghaemoglobin, iron-binding site (InterPro:IPR019824), Globin, subset (InterPro…	****	PMID:18433649,gene:2075779,UniProt:O24521
Cab046532.1	A01_030676361_030670313		3.355	nucleus, cytoplasm	AT5G04460.5	RING U-box superfamily	6049	4.91174e-67	72.4	RING/U-box superfamily protein
Cab046531.1	A01_030679549_030676775		0.819	transcription factor activity, sequence-specific DNA binding, nucleus, cytoplasm, endoplasmic reticulum membrane, plasma membrane, transcription, DNA-templated, multicellular organism development, drought recovery, leaf senescence, integral component of membrane, sequence-specific DNA binding, positive regulation of transcription, DNA-templated, regulation of reactive oxygen species metabolic pro…	AT3G10500.2	NAC domain 13	2775	0	76.2	NAC domain containing protein 53			NAC053	AIF,ANTHER INDEHISCENCE FACTOR,ANAC053,NAC domain containing protein 53,NTL4,NAC with transmembrane motif 1-like 4	NAC domain containing protein 53
Cab046530.1	A01_030681883_030680503	1.492	1.245	transcription regulatory region sequence-specific DNA binding, response to molecule of bacterial origin, DNA binding, transcription factor activity, sequence-specific DNA binding, protein binding, nucleus, nucleolus, transcription, DNA-templated, regulation of transcription, DNA-templated, defense response, multicellular organism development, pollen development, flower development, vegetative to …	AT3G10490.1	NAC domain containing 52	1381	1.03011e-156	74.8	NAC domain containing protein 52	Encodes a NAC transcription factor that physically associates with the histone H3K4 demethylase JMJ14 and through that association is involved in transcriptional repression and flowering time control.	2	NAC052	ANAC051,Arabidopsis NAC domain containing protein 51,ANAC052,NAC domain containing protein 52	NAC domain containing protein 52	Arabidopsis NAC domain containing protein 51 (ANAC051); FUNCTIONS IN: sequence-specific DNA binding transcription factor activity; INVOLVED IN: multicellular organismal development, pollen development; LOCATED IN: nucleolus; CONTAINS InterPro DOMAIN/s: No apical meristem (NAM) protein (InterPro:IPR003441); BEST Arabidopsis thaliana protein match is: NAC domain containing protein 50 (TAIR:AT3G1048…	****	PMID:11118137,PMID:15496452,gene:2075834,UniProt:F4J3T0
Cab044570.1	A01_030684708_030685668		3.102	nucleotide binding, nucleus, Cul4-RING E3 ubiquitin ligase complex	AT3G10530.1	Transducin WD40 repeat-like superfamily	961	2.04866e-43	91	Transducin/WD40 repeat-like superfamily protein		2				Transducin/WD40 repeat-like superfamily protein; FUNCTIONS IN: nucleotide binding; INVOLVED IN: biological_process unknown; LOCATED IN: CUL4 RING ubiquitin ligase complex; EXPRESSED IN: 23 plant structures; EXPRESSED DURING: 13 growth stages; CONTAINS InterPro DOMAIN/s: WD40 repeat 2 (InterPro:IPR019782), BING4, C-terminal (InterPro:IPR012952), WD40 repeat-like-containing domain (InterPro:IPR0110…	****	PMID:18223036,PMID:18552200,gene:2075749,UniProt:Q9LPP3
Cab044571.1	A01_030685668_030683367	1.244	3.527	nucleotide binding, nucleus, Cul4-RING E3 ubiquitin ligase complex	AT3G10530.1	Transducin WD40 repeat-like superfamily	2302	0	77	Transducin/WD40 repeat-like superfamily protein		2				Transducin/WD40 repeat-like superfamily protein; FUNCTIONS IN: nucleotide binding; INVOLVED IN: biological_process unknown; LOCATED IN: CUL4 RING ubiquitin ligase complex; EXPRESSED IN: 23 plant structures; EXPRESSED DURING: 13 growth stages; CONTAINS InterPro DOMAIN/s: WD40 repeat 2 (InterPro:IPR019782), BING4, C-terminal (InterPro:IPR012952), WD40 repeat-like-containing domain (InterPro:IPR0110…	****	PMID:18223036,PMID:18552200,gene:2075749,UniProt:Q9LPP3
Cab044569.2	A01_030708911_030707081	1.624	0.046	transcription regulatory region sequence-specific DNA binding, DNA binding, transcription factor activity, sequence-specific DNA binding, protein binding, nucleus, transcription, DNA-templated, regulation of transcription, DNA-templated, multicellular organism development, flower development, vegetative to reproductive phase transition of meristem, integral component of membrane, histone H3-K4 de…	AT3G10480.3	NAC domain containing 52	1831	8.66443e-153	76	NAC domain containing protein 50	Encodes a NAC transcription factor that physically associates with the histone H3K4 demethylase JMJ14 and through that association is involved in transcriptional repression and flowering time control.	6	NAC050	ANAC050,NAC domain containing protein 50	NAC domain containing protein 50	NAC domain containing protein 50 (NAC050); FUNCTIONS IN: sequence-specific DNA binding transcription factor activity; INVOLVED IN: multicellular organismal development, regulation of transcription; CONTAINS InterPro DOMAIN/s: No apical meristem (NAM) protein (InterPro:IPR003441); BEST Arabidopsis thaliana protein match is: NAC domain containing protein 52 (TAIR:AT3G10490.2); Has 2988 Blast hits t…	**	gene:5019474221,UniProt:F4J3S6
Cab044568.1	A01_030710943_030710587			copper ion binding, chloroplast, chloroplast stroma, thylakoid, response to cytokinin, chloroplast envelope, oxidoreductase activity, oxidation-reduction process	AT1G15140.2	FAD NAD(P)-binding oxidoreductase	357	1.94378e-57	74	FAD/NAD(P)-binding oxidoreductase		2				FAD/NAD(P)-binding oxidoreductase; FUNCTIONS IN: oxidoreductase activity, copper ion binding; INVOLVED IN: oxidation reduction; LOCATED IN: thylakoid, chloroplast; EXPRESSED IN: 23 plant structures; EXPRESSED DURING: 15 growth stages; CONTAINS InterPro DOMAIN/s: Oxidoreductase FAD/NAD(P)-binding (InterPro:IPR001433), Ferredoxin reductase-type FAD-binding domain (InterPro:IPR017927), Oxidoreductas…	****	PMID:16648217,PMID:18431481,gene:1006229857,UniProt:F4HXZ3
Cab044566.1	A01_030716326_030715172			nucleic acid binding, transcription factor activity, sequence-specific DNA binding, nucleus, regulation of transcription, DNA-templated, zinc ion binding, pollen development	AT3G10470.1	C2H2-type zinc finger family	1155	0	79.57	C2H2-type zinc finger family protein		1				C2H2-type zinc finger family protein; FUNCTIONS IN: sequence-specific DNA binding transcription factor activity, zinc ion binding, nucleic acid binding; INVOLVED IN: regulation of transcription; LOCATED IN: intracellular; EXPRESSED IN: petal, leaf whorl, male gametophyte, flower, pollen tube; EXPRESSED DURING: L mature pollen stage, M germinated pollen stage, 4 anthesis, petal differentiation and…	*****	PMID:11118137,gene:2075864,UniProt:Q7G8T1
Cab044567.1	A01_030716326_030715172			nucleic acid binding, transcription factor activity, sequence-specific DNA binding, nucleus, regulation of transcription, DNA-templated, zinc ion binding, pollen development	AT3G10470.1	C2H2-type zinc finger family	1155	0	79.57	C2H2-type zinc finger family protein		1				C2H2-type zinc finger family protein; FUNCTIONS IN: sequence-specific DNA binding transcription factor activity, zinc ion binding, nucleic acid binding; INVOLVED IN: regulation of transcription; LOCATED IN: intracellular; EXPRESSED IN: petal, leaf whorl, male gametophyte, flower, pollen tube; EXPRESSED DURING: L mature pollen stage, M germinated pollen stage, 4 anthesis, petal differentiation and…	*****	PMID:11118137,gene:2075864,UniProt:Q7G8T1
Cab047713.1	A01_030716326_030715172			nucleic acid binding, transcription factor activity, sequence-specific DNA binding, nucleus, regulation of transcription, DNA-templated, zinc ion binding, pollen development	AT3G10470.1	C2H2-type zinc finger family	1155	0	79.57	C2H2-type zinc finger family protein		1				C2H2-type zinc finger family protein; FUNCTIONS IN: sequence-specific DNA binding transcription factor activity, zinc ion binding, nucleic acid binding; INVOLVED IN: regulation of transcription; LOCATED IN: intracellular; EXPRESSED IN: petal, leaf whorl, male gametophyte, flower, pollen tube; EXPRESSED DURING: L mature pollen stage, M germinated pollen stage, 4 anthesis, petal differentiation and…	*****	PMID:11118137,gene:2075864,UniProt:Q7G8T1
BnaA01g31710D	A01_030724066_030722709			molecular_function, extracellular region, biological_process	AT3G10460.1	Plant self-incompatibility S1 family	1359	4.06068e-16	66	Plant self-incompatibility protein S1 family		1				Plant self-incompatibility protein S1 family; FUNCTIONS IN: molecular_function unknown; INVOLVED IN: biological_process unknown; LOCATED IN: endomembrane system; EXPRESSED IN: 7 plant structures; EXPRESSED DURING: L mature pollen stage, M germinated pollen stage, 4 anthesis, petal differentiation and expansion stage; CONTAINS InterPro DOMAIN/s: Plant self-incompatibility S1 (InterPro:IPR010264); …	*****	gene:2075874,UniProt:Q9CAE8
Cab044565.1	A01_030724519_030724121			molecular_function, extracellular region, biological_process	AT3G10460.1	Plant self-incompatibility S1 family	399	1.13706e-16	68	Plant self-incompatibility protein S1 family		1				Plant self-incompatibility protein S1 family; FUNCTIONS IN: molecular_function unknown; INVOLVED IN: biological_process unknown; LOCATED IN: endomembrane system; EXPRESSED IN: 7 plant structures; EXPRESSED DURING: L mature pollen stage, M germinated pollen stage, 4 anthesis, petal differentiation and expansion stage; CONTAINS InterPro DOMAIN/s: Plant self-incompatibility S1 (InterPro:IPR010264); …	*****	gene:2075874,UniProt:Q9CAE8
Cab044564.2	A01_030727553_030725181		0.141	molecular_function, nucleus, maintenance of meiotic sister chromatid cohesion	AT3G10440.1	Shugoshin C terminus	2373	1.67694e-74	74.14	Shugoshin C terminus		2		AtSGO1,SGO1,SHUGOSHIN 1		Shugoshin C terminus; FUNCTIONS IN: molecular_function unknown; INVOLVED IN: meiotic chromosome segregation; LOCATED IN: chromosome, centromeric region, nucleus; CONTAINS InterPro DOMAIN/s: Shugoshin, C-terminal (InterPro:IPR011515); BEST Arabidopsis thaliana protein match is: Shugoshin C terminus (TAIR:AT5G04320.2); Has 30201 Blast hits to 17322 proteins in 780 species: Archae - 12; Bacteria - 1…	****	gene:2075769,UniProt:F4J3S1
Cab044563.1	A01_030734637_030733459			molecular_function, cytoplasm, biological_process	AT3G08750.1	F-box and associated interaction domains-containing	1179	1.22118e-91	67.57	F-box and associated interaction domains-containing protein		1				F-box and associated interaction domains-containing protein; FUNCTIONS IN: molecular_function unknown; INVOLVED IN: biological_process unknown; LOCATED IN: endomembrane system; EXPRESSED IN: flower; EXPRESSED DURING: petal differentiation and expansion stage; CONTAINS InterPro DOMAIN/s: F-box domain, cyclin-like (InterPro:IPR001810), F-box domain, Skp2-like (InterPro:IPR022364), F-box associated …	*****	gene:2077902,UniProt:Q9C9Y4
BnaA01g31780D	A01_030736083_030737228.001			ATP binding, plasma membrane, kinase activity, phosphorylation	AT3G57120.1	kinase superfamily	144	6.10582e-27	81	Protein kinase superfamily protein		1				Protein kinase superfamily protein; FUNCTIONS IN: protein kinase activity, kinase activity, ATP binding; INVOLVED IN: protein amino acid phosphorylation; LOCATED IN: cellular_component unknown; EXPRESSED IN: 17 plant structures; EXPRESSED DURING: 11 growth stages; CONTAINS InterPro DOMAIN/s: Protein kinase, catalytic domain (InterPro:IPR000719), Serine/threonine-protein kinase-like domain (InterP…	*****	gene:2080579,UniProt:Q8VYG5
BnaA01g31790D	A01_030736083_030737228.002		5.934	molecular_function, biological_process, chloroplast	AT3G17900.2	heat-inducible transcription repressor	2196	9.76592e-109	83.67	heat-inducible transcription repressor								UniProt:Q9ASZ4
Cab044562.1	A01_030737228_030736083			ubiquitin-protein transferase activity, cytoplasm, ubiquitin-dependent protein catabolic process	AT4G04690.1	F-box and associated interaction domains-containing	1146	9.11095e-106	68.63	F-box and associated interaction domains-containing protein		8				F-box and associated interaction domains-containing protein; CONTAINS InterPro DOMAIN/s: F-box domain, cyclin-like (InterPro:IPR001810), F-box domain, Skp2-like (InterPro:IPR022364), F-box associated domain, type 1 (InterPro:IPR006527), F-box associated interaction domain (InterPro:IPR017451); BEST Arabidopsis thaliana protein match is: F-box and associated interaction domains-containing protein …	*	PMID:11077244,PMID:11019805,gene:2135078,UniProt:Q9S9V1
Cab044561.1	A01_030740000_030738807			molecular_function, cytoplasm, biological_process	AT3G08750.1	F-box and associated interaction domains-containing	1194	2.09861e-44	67.29	F-box and associated interaction domains-containing protein		1				F-box and associated interaction domains-containing protein; FUNCTIONS IN: molecular_function unknown; INVOLVED IN: biological_process unknown; LOCATED IN: endomembrane system; EXPRESSED IN: flower; EXPRESSED DURING: petal differentiation and expansion stage; CONTAINS InterPro DOMAIN/s: F-box domain, cyclin-like (InterPro:IPR001810), F-box domain, Skp2-like (InterPro:IPR022364), F-box associated …	*****	gene:2077902,UniProt:Q9C9Y4
Cab044560.2	A01_030754656_030742141	2.43	0.635	exocyst, cell wall, nucleus, cytosol, cytoskeleton, plasma membrane, protein targeting to membrane, exocytosis, Golgi to plasma membrane transport, vesicle targeting, vesicle docking involved in exocytosis, plasmodesma, phragmoplast, pollen germination, pollen tube growth, protein transport, mucilage biosynthetic process involved in seed coat development, acceptance of pollen, extracellular exoso…	AT3G10380.2	subunit of exocyst complex 8	12516	7.80822e-119	85.3	subunit of exocyst complex 8			SEC8	ATSEC8,SUBUNIT OF EXOCYST COMPLEX 8	subunit of exocyst complex 8
BnaA01g31820D	A01_030757865_030756038	1.709	0.415	glycerol-3-phosphate dehydrogenase activity, mitochondrion, mitochondrial inner membrane, glycerol metabolic process, glycerophosphate shuttle, glycerol-3-phosphate dehydrogenase complex, glycerol catabolic process, sn-glycerol-3-phosphate:ubiquinone-8 oxidoreductase activity	AT3G10370.1	TATA box-binding associated factor RNA polymerase I subunit B	3893	2.41463e-157	80.17	FAD-dependent oxidoreductase family protein	mitochondrial FAD-dependent glycerol-3-phosphate dehydrogenase. possibly involved in storage lipid catabolism and glycerol assimilation, and in glycerol-3-phosphate shuttle which transports reducing power from cytosol to mitochondrion.	2	SDP6		SUGAR-DEPENDENT 6	SUGAR-DEPENDENT 6 (SDP6); FUNCTIONS IN: glycerol-3-phosphate dehydrogenase activity; INVOLVED IN: glycerophosphate shuttle, glycerol metabolic process, glycerol catabolic process; LOCATED IN: mitochondrion, mitochondrial inner membrane; EXPRESSED IN: 25 plant structures; EXPRESSED DURING: 15 growth stages; CONTAINS InterPro DOMAIN/s: FAD dependent oxidoreductase (InterPro:IPR006076), FAD-dependen…	****	PMID:12586344,PMID:14671022,gene:2076313,UniProt:Q9SS48
Cab044559.2	A01_030763613_030759691	0.767	1.68	mitochondrion	AT5G47590.2	Heat shock HSP20 alpha crystallin family	3923	5.37885e-77	80.5	Heat shock protein HSP20/alpha crystallin family
Cab044558.1	A01_030767439_030765718			Golgi membrane, GTPase activity, GTP binding, vacuole, endoplasmic reticulum membrane, Golgi apparatus, cytosol, plasma membrane, ER to Golgi vesicle-mediated transport, plasmodesma, pollen development, pollen tube growth, protein transport, membrane	AT4G17530.1	RAB GTPase homolog 1C	1722	3.71534e-43	80.67	RAB GTPase homolog 1C	AtRabD2c encodes a Rab GTPase, which plays important roles in pollen development, germination and tube elongation.	2	RAB1C	ATRAB1C,RAB GTPase homolog 1C,ATRABD2C	RAB GTPase homolog 1C	RAB GTPase homolog 1C (RAB1C); FUNCTIONS IN: GTP binding; INVOLVED IN: protein transport, small GTPase mediated signal transduction; LOCATED IN: plasma membrane, vacuole, membrane; EXPRESSED IN: 25 plant structures; EXPRESSED DURING: 16 growth stages; CONTAINS InterPro DOMAIN/s: Ras GTPase (InterPro:IPR001806), Small GTP-binding protein (InterPro:IPR005225), Small GTPase (InterPro:IPR020851), Ras…	****	PMID:15060130,PMID:15539469,PMID:16247729,PMID:17432890,PMID:17644812,gene:2129160,UniProt:Q9SEH3
Cab044557.2	A01_030779329_030776967		0.206	extracellular region, multicellular organism development, growth factor activity, cell proliferation, animal organ morphogenesis, cell differentiation, extracellular matrix	AT5G65870.1	phytosulfokine 5 precursor	2363	0.323485	82.5	phytosulfokine 5 precursor	Probable phytosulfokines 5 precursor, coding for a unique plant peptide growth factor.	2	PSK5	ATPSK5,phytosulfokine 5 precursor	phytosulfokine 5 precursor	phytosulfokine 5 precursor (PSK5); FUNCTIONS IN: growth factor activity; INVOLVED IN: cell proliferation, cell differentiation, organ morphogenesis; LOCATED IN: extracellular matrix; EXPRESSED IN: 25 plant structures; EXPRESSED DURING: 10 growth stages; CONTAINS InterPro DOMAIN/s: Phytosulfokine (InterPro:IPR009438); BEST Arabidopsis thaliana protein match is: phytosulfokine 4 precursor (TAIR:AT3…	****	gene:3440575,UniProt:Q9FEB4
Cab044556.1	A01_030784198_030782664			protein binding, ATP binding, cell wall, nucleus, Golgi apparatus, cytosol, plasma membrane, transcription, DNA-templated, regulation of transcription, DNA-templated, protein folding, response to heat, response to virus, response to bacterium, response to cadmium ion	AT5G02490.1	Heat shock 70 (Hsp 70) family	1535	7.74513e-121	78.1	Heat shock protein 70 (Hsp 70) family protein		2	Hsp70-2			Heat shock protein 70 (Hsp 70) family protein; FUNCTIONS IN: protein binding; INVOLVED IN: protein folding, response to cadmium ion, response to heat, response to bacterium; LOCATED IN: cytosol, cell wall, plasma membrane; EXPRESSED IN: 19 plant structures; EXPRESSED DURING: 10 growth stages; CONTAINS InterPro DOMAIN/s: Heat shock protein 70, conserved site (InterPro:IPR018181), Heat shock protei…	****	PMID:11402207,PMID:16287169,PMID:16502469,PMID:17317660,PMID:17644812,PMID:18065690,gene:2181817,UniProt:P22954
Cab044555.1	A01_030787974_030787342	1.285	0.105	calcium ion binding	AT3G10300.4	Calcium-binding EF-hand family	633	1.01861e-95	71.14	Calcium-binding EF-hand family protein		2				Calcium-binding EF-hand family protein; FUNCTIONS IN: calcium ion binding; INVOLVED IN: biological_process unknown; LOCATED IN: cellular_component unknown; EXPRESSED IN: 22 plant structures; EXPRESSED DURING: 14 growth stages; CONTAINS InterPro DOMAIN/s: EF-Hand 1, calcium-binding site (InterPro:IPR018247), EF-HAND 2 (InterPro:IPR018249), EF-hand-like domain (InterPro:IPR011992), Calcium-binding …	****	PMID:16023399,gene:1009021777,UniProt:Q8W4L0-4
BnaA01g31870D	A01_030788594_030791103.001		3.606	galactokinase activity, ATP binding, galactose binding, cytoplasm, cytosol, galactose metabolic process, kinase activity, phosphorylation, phosphotransferase activity, alcohol group as acceptor, D-galacturonate metabolic process, carbohydrate phosphorylation, metal ion binding, galacturonokinase activity	AT3G10700.3	Heat shock 70 (Hsp 70) family	2646	2.77633e-91	80.8	galacturonic acid kinase			GalAK		galacturonic acid kinase
Cab044554.1	A01_030790940_030789354		2.401	plasma membrane, organic anion transmembrane transporter activity, carbohydrate transport, integral component of membrane	AT3G10290.1	Nucleotide-sugar transporter family	1587	5.38929e-161	75	Nucleotide-sugar transporter family protein		2				Nucleotide-sugar transporter family protein; CONTAINS InterPro DOMAIN/s: Protein of unknown function DUF250 (InterPro:IPR004853); BEST Arabidopsis thaliana protein match is: Nucleotide-sugar transporter family protein (TAIR:AT5G04160.1); Has 2900 Blast hits to 2898 proteins in 294 species: Archae - 4; Bacteria - 137; Metazoa - 666; Fungi - 435; Plants - 1330; Viruses - 0; Other Eukaryotes - 328 (…	****	gene:2076238,UniProt:Q9SS40
Cab044553.2	A01_030793234_030792170	1.815	0.957	nucleus, mitochondrion, endoplasmic reticulum, endoplasmic reticulum membrane, integral component of membrane	AT3G10260.3	Reticulon family	1065	9.04632e-55	78.38	Reticulon family protein		2				Reticulon family protein; CONTAINS InterPro DOMAIN/s: Reticulon (InterPro:IPR003388); BEST Arabidopsis thaliana protein match is: Reticulon family protein (TAIR:AT3G61560.1); Has 1060 Blast hits to 1060 proteins in 78 species: Archae - 0; Bacteria - 0; Metazoa - 591; Fungi - 0; Plants - 458; Viruses - 0; Other Eukaryotes - 11 (source: NCBI BLink).	****	gene:1005714699,UniProt:Q9SS37-2
Cab044552.1	A01_030797244_030795416	3.028	2.28	biological_process, ligase activity	AT3G10250.3	histidine-tRNA ligase	1829	8.10601e-147	80.5	histidine-tRNA ligase
Cab044551.1	A01_030802023_030800365		4.457	molecular_function, cellular_component, defense response, response to biotic stimulus	AT4G23680.1	Polyketide cyclase dehydrase and lipid transport superfamily	1659	4.96346e-73	78.5	Polyketide cyclase/dehydrase and lipid transport superfamily protein		2				Polyketide cyclase/dehydrase and lipid transport superfamily protein; FUNCTIONS IN: molecular_function unknown; INVOLVED IN: response to biotic stimulus, defense response; LOCATED IN: cellular_component unknown; EXPRESSED IN: 19 plant structures; EXPRESSED DURING: 9 growth stages; CONTAINS InterPro DOMAIN/s: Bet v I allergen (InterPro:IPR000916); BEST Arabidopsis thaliana protein match is: Polyke…	****	gene:2128448,UniProt:Q9SUQ9
Cab044550.2	A01_030814422_030808977	1.896	3.144	molecular_function, cellular_component, defense response, response to biotic stimulus	AT4G23680.1	Polyketide cyclase dehydrase and lipid transport superfamily	5446	3.39478e-81	80.3	Polyketide cyclase/dehydrase and lipid transport superfamily protein		2				Polyketide cyclase/dehydrase and lipid transport superfamily protein; FUNCTIONS IN: molecular_function unknown; INVOLVED IN: response to biotic stimulus, defense response; LOCATED IN: cellular_component unknown; EXPRESSED IN: 19 plant structures; EXPRESSED DURING: 9 growth stages; CONTAINS InterPro DOMAIN/s: Bet v I allergen (InterPro:IPR000916); BEST Arabidopsis thaliana protein match is: Polyke…	****	gene:2128448,UniProt:Q9SUQ9
BnaA01g31920D	A01_030814606_030813866			protein binding, nucleus, cytoplasm, cytosol, tubulin complex assembly, phragmoplast, embryo development, cell division	AT3G10220.1	tubulin folding cofactor B	1544	3.7935e-36	88	tubulin folding cofactor B	Encodes a tubulin-binding cofactor. Homozygous mutant plants are embryo lethal. Heterozygous mutant plants showed increased ploidy and higher numbers of spindles and phragmoplasts, suggesting a role in cell division.	2	EMB2804		EMBRYO DEFECTIVE 2804	tubulin folding cofactor B; FUNCTIONS IN: molecular_function unknown; INVOLVED IN: tubulin complex assembly, embryo development, cell division; LOCATED IN: nucleus, cytoplasm, phragmoplast; EXPRESSED IN: 22 plant structures; EXPRESSED DURING: 13 growth stages; CONTAINS InterPro DOMAIN/s: Cytoskeleton-associated protein, CAP-Gly (InterPro:IPR000938); Has 1750 Blast hits to 1417 proteins in 212 spe…	****	PMID:11959844,PMID:14617066,gene:2076223,UniProt:Q67Z52
Cab044549.1	A01_030816092_030815770			extracellular region, killing of cells of other organism, defense response to fungus	AT3G10195.1	membrane lipo	323	5.34759e-07	69	Putative membrane lipoprotein	Encodes a defensin-like (DEFL) family protein.	1				Putative membrane lipoprotein; LOCATED IN: endomembrane system; Has 35333 Blast hits to 34131 proteins in 2444 species: Archae - 798; Bacteria - 22429; Metazoa - 974; Fungi - 991; Plants - 531; Viruses - 0; Other Eukaryotes - 9610 (source: NCBI BLink).	*****	PMID:15955924,gene:1009022023,UniProt:Q2V3X3
Cab044548.1	A01_030821697_030821384			extracellular region, killing of cells of other organism, defense response to fungus	AT3G10195.1	membrane lipo	314	4.25611e-08	86	Putative membrane lipoprotein	Encodes a defensin-like (DEFL) family protein.	1				Putative membrane lipoprotein; LOCATED IN: endomembrane system; Has 35333 Blast hits to 34131 proteins in 2444 species: Archae - 798; Bacteria - 22429; Metazoa - 974; Fungi - 991; Plants - 531; Viruses - 0; Other Eukaryotes - 9610 (source: NCBI BLink).	*****	PMID:15955924,gene:1009022023,UniProt:Q2V3X3
Cab048143.1	A01_030821758_030821324			extracellular region, killing of cells of other organism, defense response to fungus	AT3G10195.1	membrane lipo	429	4.89351e-09	84	Putative membrane lipoprotein	Encodes a defensin-like (DEFL) family protein.	1				Putative membrane lipoprotein; LOCATED IN: endomembrane system; Has 35333 Blast hits to 34131 proteins in 2444 species: Archae - 798; Bacteria - 22429; Metazoa - 974; Fungi - 991; Plants - 531; Viruses - 0; Other Eukaryotes - 9610 (source: NCBI BLink).	*****	PMID:15955924,gene:1009022023,UniProt:Q2V3X3
Cab044547.1	A01_030828641_030827651	2.014	0.343	extracellular region, gibberellic acid mediated signaling pathway	AT3G10185.1	Gibberellin-regulated family	991	4.06827e-84	79.7	Gibberellin-regulated family protein	Encodes a Gibberellin-regulated GASA/GAST/Snakin family protein	6				Gibberellin-regulated family protein; LOCATED IN: endomembrane system; CONTAINS InterPro DOMAIN/s: Gibberellin regulated protein (InterPro:IPR003854); BEST Arabidopsis thaliana protein match is: Gibberellin-regulated family protein (TAIR:AT1G74670.1); Has 470 Blast hits to 470 proteins in 44 species: Archae - 0; Bacteria - 0; Metazoa - 0; Fungi - 0; Plants - 470; Viruses - 0; Other Eukaryotes - 0…	**	PMID:17565583,gene:4010712529
Cab044546.2	A01_030837224_030832519	2.196	1.564	tetrahydrofolylpolyglutamate synthase activity, mitochondrial matrix, one-carbon metabolic process, photorespiration, seedling development	AT3G10160.1	DHFS-FPGS homolog D	4706	1.84794e-96	83.2	DHFS-FPGS homolog C	Encodes a protein with tetrahydrofolylpolyglutamate synthase activity that is located in the mitochondrial matrix. One of the three folylpolyglutamate synthetase isoforms (FPGSs): FPGS1 (At5g05980, plastidic), FPGS2 (At3g10160, mitochondrial) and FPGS3 (At3g55630, cytosolic).	2	DFC	ATDFC,A. THALIANA DHFS-FPGS HOMOLOG C,FPGS2,folylpolyglutamate synthetase 2	DHFS-FPGS homolog C	DHFS-FPGS homolog C (DFC); CONTAINS InterPro DOMAIN/s: Mur ligase, central (InterPro:IPR013221), Folylpolyglutamate synthetase, conserved site (InterPro:IPR018109), Mur ligase, C-terminal (InterPro:IPR004101), Folylpolyglutamate synthetase (InterPro:IPR001645); BEST Arabidopsis thaliana protein match is: DHFS-FPGS homolog B (TAIR:AT5G05980.2); Has 7721 Blast hits to 7719 proteins in 2542 species:…	****	gene:2100047,UniProt:F4J2K2
Cab044545.1	A01_030841655_030841140			molecular_function, nucleus, biological_process	AT3G10120.1	SOUL heme-binding family	516	2.85762e-171	79	hypothetical protein		1				unknown protein; BEST Arabidopsis thaliana protein match is: unknown protein (TAIR:AT5G03890.1); Has 57 Blast hits to 57 proteins in 10 species: Archae - 0; Bacteria - 0; Metazoa - 0; Fungi - 0; Plants - 57; Viruses - 0; Other Eukaryotes - 0 (source: NCBI BLink).	*****	gene:2100072,UniProt:Q8GY70
Cab044544.1	A01_030847659_030845941			nucleus, cytoplasm, circadian rhythm, photoperiodism, photoperiodism, flowering, 23S rRNA (adenine(1618)-N(6))-methyltransferase activity, rRNA base methylation	AT2G21070.1	methyltransferase	1719	0.00551402	93	methyltransferase	This gene is predicted to an encode a nuclear-localized protein that is involved in regulating the period of circadian rhythms without affecting their amplitude or robustness. FIONA1 seems to act as a central oscillator-associated component, but its transcript levels are not regulated in a circadian or light-dependent manner. FIONA1 also appears to be involved in photoperiod-dependent flowering.	2	FIO1		FIONA1	FIONA1 (FIO1); FUNCTIONS IN: methyltransferase activity; INVOLVED IN: photoperiodism, flowering, circadian rhythm, photoperiodism; LOCATED IN: nucleus; EXPRESSED IN: 22 plant structures; EXPRESSED DURING: 13 growth stages; CONTAINS InterPro DOMAIN/s: S-adenosyl-L-methionine dependent methyltransferase, Mett10D, predicted (InterPro:IPR017182), S-adenosyl-L-methionine dependent methyltransferase, p…	****	gene:2047046,UniProt:Q5XEU1
Cab044543.1	A01_030853944_030853037	1.484	0.802	extracellular region, manganese ion binding, nutrient reservoir activity, apoplast	AT3G10080.2	like cupins superfamily	908	0	82	RmlC-like cupins superfamily protein
BnaA01g31990D	A01_030856046_030856751		0.272	SAGA complex, RNA polymerase II activating transcription factor binding, DNA binding, histone acetyltransferase activity, nucleus, transcription factor TFIID complex, regulation of transcription, DNA-templated, TBP-class protein binding, histone H3 acetylation, protein heterodimerization activity, RNA polymerase II transcriptional preinitiation complex assembly	AT3G10070.1	TBP-associated factor 12	2588	3.30144e-128	79	TBP-associated factor 12	Encodes one of two Arabidopsis proteins with similarity to the TBP-associated factor TAF12.	1	TAF12	TAFII58,TATA-ASSOCIATED FACTOR II 58	TBP-associated factor 12	TBP-associated factor 12 (TAF12); FUNCTIONS IN: DNA binding, transcription initiation factor activity; INVOLVED IN: transcription initiation; LOCATED IN: chloroplast, transcription factor TFIID complex; EXPRESSED IN: 22 plant structures; EXPRESSED DURING: 11 growth stages; CONTAINS InterPro DOMAIN/s: Transcription initiation factor TFIID (InterPro:IPR003228), Histone-fold (InterPro:IPR009072); BE…	*****	PMID:17526916,gene:2100052,UniProt:Q9SR71
Cab044542.1	A01_030862925_030858708	4.196	0.288	L-threonine ammonia-lyase activity, threonine metabolic process, isoleucine biosynthetic process, chloroplast, pyridoxal phosphate binding	AT3G10050.1	aspartate glutamate uridylate kinase family	4218	3.64842e-92	84.33	L-O-methylthreonine resistant 1	first enzyme in the biosynthetic pathway of isoleucine	2	OMR1		L-O-methylthreonine resistant 1	L-O-methylthreonine resistant 1 (OMR1); FUNCTIONS IN: L-threonine ammonia-lyase activity; INVOLVED IN: isoleucine biosynthetic process, threonine metabolic process; LOCATED IN: chloroplast; EXPRESSED IN: 22 plant structures; EXPRESSED DURING: 13 growth stages; CONTAINS InterPro DOMAIN/s: Threonine dehydratase I (InterPro:IPR005787), Pyridoxal phosphate-dependent enzyme, beta subunit (InterPro:IPR…	****	PMID:12228340,gene:2100077,UniProt:Q9ZSS6
BnaA01g32020D	A01_030868853_030870396			molecular_function, extracellular region, biological_process	AT1G77525.1	SCR-like 27	1556	9.00007e-19	81.71	defensin-like protein		3				unknown protein; FUNCTIONS IN: molecular_function unknown; INVOLVED IN: biological_process unknown; LOCATED IN: endomembrane system; Has 30201 Blast hits to 17322 proteins in 780 species: Archae - 12; Bacteria - 1396; Metazoa - 17338; Fungi - 3422; Plants - 5037; Viruses - 0; Other Eukaryotes - 2996 (source: NCBI BLink).	****	gene:4515100952,UniProt:B3H4V4
Cab044541.1	A01_030875271_030871801	4.206	2.592	protein binding, ATP binding, cell wall, nucleus, nuclear envelope, nucleolus, cytoplasm, Golgi apparatus, spindle, cytosol, plasma membrane, cell cycle, plasmodesma, phragmoplast, pollen germination, pollen tube growth, protein transport, phosphorylation, hydrolase activity, ATPase activity, cytosolic ribosome, negative regulation of defense response, protein destabilization, identical protein b…	AT3G09840.1	ATPase, AAA-type, CDC48	3471	0	76.9	cell division cycle 48	Encodes a cell division cycle protein, a member of AAA-type ATPases gene family. Expressed throughout the plant in regions of cell division. Within the cell, sub-cellular localization varies depending on the stage of the cell cycle.Mutants in which the expression of CDC48A is altered show defects in cytokinesis, cell expansion and cell differentiation.	2	CDC48	ATCDC48,CDC48A	cell division cycle 48	cell division cycle 48 (CDC48); FUNCTIONS IN: ATPase activity, identical protein binding; INVOLVED IN: response to cadmium ion, pollen germination, pollen tube growth, cell division, phosphorylation; LOCATED IN: in 9 components; EXPRESSED IN: 33 plant structures; EXPRESSED DURING: 16 growth stages; CONTAINS InterPro DOMAIN/s: ATPase, AAA+ type, core (InterPro:IPR003593), ATPase, AAA-type, core (I…	****	PMID:15821981,PMID:16247729,PMID:16242667,PMID:16287169,PMID:16502469,PMID:17317660,PMID:17644812,gene:2085063,UniProt:P54609
Cab044540.1	A01_030878224_030875977		0.199	pattern recognition receptor signaling pathway, transmembrane receptor protein serine/threonine kinase activity, protein binding, plasma membrane, protein phosphorylation, cell surface receptor signaling pathway, response to bacterium, kinase activity, defense response to bacterium, pathogen-associated molecular pattern dependent induction by symbiont of host innate immune response, regulation of…	AT3G09830.2	kinase superfamily	2248	2.05759e-155	74	Protein kinase superfamily protein		2		PCRK1,PATTERN-TRIGGERED IMMUNITY (PTI) COMPROMISED RECEPTOR-LIKE CYTOPLASMIC KINASE 1		Protein kinase superfamily protein; FUNCTIONS IN: protein kinase activity, kinase activity, ATP binding; INVOLVED IN: protein amino acid phosphorylation; LOCATED IN: plasma membrane; EXPRESSED IN: 23 plant structures; EXPRESSED DURING: 13 growth stages; CONTAINS InterPro DOMAIN/s: Protein kinase, ATP binding site (InterPro:IPR017441), Protein kinase, catalytic domain (InterPro:IPR000719), Serine/…	****	PMID:14506206,PMID:17317660,gene:1006227833,UniProt:Q9SF86
Cab044539.1	A01_030885154_030882994	2.185	0.151	adenosine kinase activity, copper ion binding, ATP binding, nucleus, cytoplasm, cytosol, plasma membrane, adenosine salvage, plasmodesma, chloroplast, membrane, viral process, AMP salvage, response to cadmium ion, apoplast, response to trehalose-6-phosphate	AT3G09820.2	adenosine kinase 2	2161	7.39977e-66	88.57	adenosine kinase 1	Involved in the salvage synthesis of adenylates and methyl recycling	2	ADK1	ATADK1	adenosine kinase 1	adenosine kinase 1 (ADK1); FUNCTIONS IN: adenosine kinase activity, copper ion binding; INVOLVED IN: response to cadmium ion, response to trehalose-6-phosphate stimulus, adenosine salvage; LOCATED IN: cytosol, apoplast, plasma membrane, membrane; EXPRESSED IN: 33 plant structures; EXPRESSED DURING: 17 growth stages; CONTAINS InterPro DOMAIN/s: Carbohydrate/purine kinase (InterPro:IPR011611), Carb…	****	PMID:15971193,PMID:16242667,PMID:16502469,PMID:16526091,PMID:17317660,PMID:17432890,PMID:17644812,PMID:18538804,gene:1006228550,UniProt:Q9SF85-2
Cab044538.1	A01_030887092_030885707	1.699	1.435	Golgi membrane, intracellular protein transport, protein transport, membrane, vesicle-mediated transport, clathrin vesicle coat, COPI-coated vesicle membrane	AT3G09800.3	SNARE-like superfamily	1386	1.10685e-105	86.25	SNARE-like superfamily protein
Cab044537.3	A01_030892313_030889909	1.771	0.7	ubiquitin-protein transferase activity, protein binding, cytoplasm, plasma membrane, zinc ion binding, response to abscisic acid, protein ubiquitination, metal ion binding, amino acid homeostasis, abscisic acid-activated signaling pathway involved in stomatal movement	AT3G09770.2	RING U-box superfamily	2405	6.30681e-175	77.63	RING/U-box superfamily protein	Encodes a ubiquitin E3 ligase LOG2 (LOSS OF GDU2). Required for GLUTAMINE DUMPER1(GDU1)-induced amino secretion.	2	LOG2	AIRP3,ABA insensitive RING protein 3,AtAIRP3	LOSS OF GDU 2	RING/U-box superfamily protein; FUNCTIONS IN: zinc ion binding; LOCATED IN: plasma membrane; EXPRESSED IN: 23 plant structures; EXPRESSED DURING: 15 growth stages; BEST Arabidopsis thaliana protein match is: RING/U-box superfamily protein (TAIR:AT5G03200.1); Has 7619 Blast hits to 4715 proteins in 450 species: Archae - 8; Bacteria - 442; Metazoa - 2165; Fungi - 884; Plants - 2938; Viruses - 368; …	****	PMID:17317660,gene:1005714718,UniProt:F4J1B3
Cab044536.1	A01_030895104_030894898		4.291
Cab044535.1	A01_030897419_030897207	1.323	0.481	DNA binding, nucleus, transcription, DNA-templated, regulation of transcription, DNA-templated	AT3G09735.1	S1FA-like DNA-binding	213	8.46546e-72	81	S1FA-like DNA-binding protein		2				S1FA-like DNA-binding protein; FUNCTIONS IN: DNA binding; INVOLVED IN: regulation of transcription; LOCATED IN: endomembrane system, nucleus; EXPRESSED IN: 22 plant structures; EXPRESSED DURING: 13 growth stages; CONTAINS InterPro DOMAIN/s: DNA binding protein S1FA (InterPro:IPR006779); BEST Arabidopsis thaliana protein match is: S1FA-like DNA-binding protein (TAIR:AT2G37120.1); Has 76 Blast hits…	****	gene:3697827,UniProt:Q93VI0
Cab044534.1	A01_030899774_030898103		0.258	molecular_function, cytoplasm, biological_process	AT3G09730.3	POLAR LOCALIZATION DURING ASYMMETRIC DIVISION AND	1672	6.94206e-103	80.33	POLAR LOCALIZATION DURING ASYMMETRIC DIVISION AND protein
Cab044533.1	A01_030904266_030900450	1.836	2.583	RNA binding, ATP-dependent RNA helicase activity, ATP binding, nucleus, nucleolus, cytoplasm, rRNA processing, ATP-dependent helicase activity, RNA secondary structure unwinding	AT3G09720.2	P-loop containing nucleoside triphosphate hydrolases superfamily	3817	2.22487e-75	86.75	P-loop containing nucleoside triphosphate hydrolases superfamily protein				AtRH57,RH57,RNA helicase 57				UniProt:Q84TG1
Cab044532.1	A01_030908067_030906161			protein binding, calmodulin binding, nucleus, cytoplasm, microtubule, defense response, microtubule binding, glucosinolate biosynthetic process	AT3G09710.2	IQ-domain 2	1907	3.60248e-107	79.1	IQ-domain 1	Ca(2+)-dependent calmodulin-binding protein. Targeted to the nucleus. Involved in glucosinolate metabolism in response to biotic challenge. Expressed in vascular tissue.	6	IQD1		IQ-domain 1	IQ-domain 1 (IQD1); FUNCTIONS IN: calmodulin binding; INVOLVED IN: glucosinolate biosynthetic process, defense response; LOCATED IN: nucleus; EXPRESSED IN: 15 plant structures; EXPRESSED DURING: 6 growth stages; CONTAINS InterPro DOMAIN/s: IQ calmodulin-binding region (InterPro:IPR000048); BEST Arabidopsis thaliana protein match is: IQ-domain 2 (TAIR:AT5G03040.3).	**	gene:6530296992,UniProt:F4J1A4
Cab044531.1	A01_030909744_030908967	1.554	0.057	mitochondrial inner membrane, protein folding, integral component of membrane	AT3G09700.1	AT3G09700.1	778	2.44196e-60	86.25	Chaperone DnaJ-domain superfamily protein		2				Chaperone DnaJ-domain superfamily protein; FUNCTIONS IN: heat shock protein binding; INVOLVED IN: protein folding; EXPRESSED IN: 20 plant structures; EXPRESSED DURING: 13 growth stages; CONTAINS InterPro DOMAIN/s: Heat shock protein DnaJ, N-terminal (InterPro:IPR001623); BEST Arabidopsis thaliana protein match is: Chaperone DnaJ-domain superfamily protein (TAIR:AT2G35795.1); Has 919 Blast hits to…	****	gene:2075003,UniProt:Q9SF33
Cab044530.1	A01_030914344_030910404		0.014	defense response, signal transduction, ADP binding	AT5G46450.3	Disease resistance (TIR-NBS-LRR class) family	3941	0	74.6	Disease resistance protein (TIR-NBS-LRR class) family
Cab044529.1	A01_030917053_030914776	1.848	0.134	nucleus, hydrolase activity	AT3G09690.2	alpha beta-Hydrolases superfamily	2278	5.61082e-93	78.4	alpha/beta-Hydrolases superfamily protein		2				alpha/beta-Hydrolases superfamily protein; FUNCTIONS IN: hydrolase activity; INVOLVED IN: biological_process unknown; LOCATED IN: cellular_component unknown; EXPRESSED IN: 23 plant structures; EXPRESSED DURING: 13 growth stages; CONTAINS InterPro DOMAIN/s: Alpha/beta hydrolase fold-1 (InterPro:IPR000073); BEST Arabidopsis thaliana protein match is: alpha/beta-Hydrolases superfamily protein (TAIR:…	****	gene:1009021940,UniProt:Q9SF34
Cab044528.1	A01_030918850_030917687	0.915	3.122	structural constituent of ribosome, nucleolus, cytoplasm, ribosome, translation, cytosolic ribosome, cytosolic small ribosomal subunit	AT3G09680.1	Ribosomal S12 S23 family	1164	2.33079e-56	90.5	Ribosomal protein S12/S23 family protein		1				Ribosomal protein S12/S23 family protein; FUNCTIONS IN: structural constituent of ribosome; INVOLVED IN: translation; LOCATED IN: cytosolic small ribosomal subunit, cytosolic ribosome, ribosome, nucleolus; CONTAINS InterPro DOMAIN/s: Ribosomal protein S23, eukaryotic/archaeal (InterPro:IPR005680), Ribosomal protein S12/S23 (InterPro:IPR006032), Nucleic acid-binding, OB-fold (InterPro:IPR012340), …	*****	PMID:15496452,PMID:15734919,PMID:17934214,gene:2074953,UniProt:Q9SF35
Cab044527.1	A01_030921085_030919383			response to reactive oxygen species, cytochrome-c peroxidase activity, cytoplasm, cytosol, response to oxidative stress, chloroplast, L-ascorbate peroxidase activity, heme binding, cellular response to oxidative stress, hydrogen peroxide catabolic process, metal ion binding, oxidation-reduction process	AT3G09640.2	ascorbate peroxidase 1	1703	4.18793e-55	81.4	ascorbate peroxidase 2	Encodes a cytosolic ascorbate peroxidase APX2. Ascorbate peroxidases are enzymes that scavenge hydrogen peroxide in plant cells. Eight types of APX have been described for Arabidopsis: three cytosolic (APX1, APX2, APX6), two chloroplastic types (stromal sAPX, thylakoid tAPX), and three microsomal (APX3, APX4, APX5) isoforms.	1	APX2	APX1B,ASCORBATE PEROXIDASE 1B	ascorbate peroxidase 2	ascorbate peroxidase 2 (APX2); CONTAINS InterPro DOMAIN/s: Haem peroxidase (InterPro:IPR010255), Plant ascorbate peroxidase (InterPro:IPR002207), Peroxidases heam-ligand binding site (InterPro:IPR019793), Haem peroxidase, plant/fungal/bacterial (InterPro:IPR002016), Peroxidase, active site (InterPro:IPR019794); BEST Arabidopsis thaliana protein match is: ascorbate peroxidase 1 (TAIR:AT1G07890.8);…	*****	gene:1009021938,UniProt:Q1PER6
Cab044526.1	A01_030923659_030921548	2.229	1.069	cytoplasmic translation, mRNA binding, structural constituent of ribosome, cell wall, nucleolus, cytoplasm, vacuole, cytosol, ribosome, plasma membrane, translation, plasmodesma, chloroplast, membrane, cytosolic large ribosomal subunit, cytosolic ribosome	AT3G09630.2	Ribosomal L4 L1 family	2112	0	82.5	Ribosomal protein L4/L1 family		2		SAC56,Suppressor of Acaulis 56		Ribosomal protein L4/L1 family; FUNCTIONS IN: structural constituent of ribosome; INVOLVED IN: translation; LOCATED IN: in 7 components; EXPRESSED IN: 26 plant structures; EXPRESSED DURING: 14 growth stages; CONTAINS InterPro DOMAIN/s: Ribosomal protein L4/L1e (InterPro:IPR002136), Ribosomal protein L4/L1e, eukaryotic/archaeal, conserved site (InterPro:IPR013000); BEST Arabidopsis thaliana protei…	****	PMID:15496452,PMID:15734919,PMID:15821981,PMID:16287169,PMID:17317660,PMID:17432890,PMID:17934214,gene:1009021954,UniProt:Q2V3X4
BnaA01g32190D	A01_030924482_030925138			transcriptional activator activity, RNA polymerase II transcription factor binding, DNA binding, transcription factor activity, sequence-specific DNA binding, nucleus, transcription, DNA-templated, regulation of transcription, DNA-templated, response to salt stress, response to ethylene, response to auxin, response to abscisic acid, response to gibberellin, response to salicylic acid, response to…	AT3G09600.9	Homeodomain-like superfamily	1581	1.3576e-16	70.5	Homeodomain-like superfamily protein			RVE8	LCL5,LHY-CCA1-LIKE5	REVEILLE 8
Cab044525.1	A01_030928208_030926338		4.083	transcriptional activator activity, RNA polymerase II transcription factor binding, DNA binding, transcription factor activity, sequence-specific DNA binding, nucleus, transcription, DNA-templated, regulation of transcription, DNA-templated, response to salt stress, response to ethylene, response to auxin, response to abscisic acid, response to gibberellin, response to salicylic acid, response to…	AT3G09600.9	Homeodomain-like superfamily	1871	1.01503e-50	76.3	Homeodomain-like superfamily protein			RVE8	LCL5,LHY-CCA1-LIKE5	REVEILLE 8
Cab044524.1	A01_030935345_030931724	1.81	0.028	Golgi membrane, nucleus, cytosol, lipid metabolic process, intracellular protein transport, phosphatidate phosphatase activity, phospholipid biosynthetic process, cellular response to phosphate starvation, galactolipid biosynthetic process, protein storage vacuole membrane	AT3G09560.3	Lipin family	3622	0	80.29	Lipin family protein	The PAH1 gene encodes a phosphatidate phosphohydrolase. Mutant analysis revealed its involvement in galactolipid synthesis pathway, and the membrane lipid remodeling. The pah1pah2 double-mutant showed enhanced Al-susceptibility under low-P conditions, but there was no significant differences in Al tolerance between pah1pah2 and wild type when they were grown in a solution containing 35 %26#956;M …	3	PAH1	ATPAH1,PHOSPHATIDIC ACID PHOSPHOHYDROLASE 1	PHOSPHATIDIC ACID PHOSPHOHYDROLASE 1	Lipin family protein; FUNCTIONS IN: phosphatidate phosphatase activity; INVOLVED IN: cellular response to phosphate starvation, lipid metabolic process; LOCATED IN: cellular_component unknown; EXPRESSED IN: 24 plant structures; EXPRESSED DURING: 14 growth stages; CONTAINS InterPro DOMAIN/s: LNS2, Lipin/Ned1/Smp2 (InterPro:IPR013209), Lipin, N-terminal conserved region (InterPro:IPR007651); BEST A…	****	gene:4515101396,UniProt:Q9SF47
Cab044523.1	A01_030939734_030937411			exocyst, nucleus, exocytosis, vesicle docking involved in exocytosis	AT3G09520.1	exocyst subunit exo70 family H7	2324	0	70.5	exocyst subunit exo70 family protein H4	A member of EXO70 gene family, putative exocyst subunits, conserved in land plants. Arabidopsis thaliana contains 23 putative EXO70 genes, which can be classified into eight clusters on the phylogenetic tree.	1	EXO70H4	ATEXO70H4,exocyst subunit exo70 family protein H4	exocyst subunit exo70 family protein H4	exocyst subunit exo70 family protein H4 (EXO70H4); INVOLVED IN: exocytosis, vesicle docking involved in exocytosis; LOCATED IN: exocyst; EXPRESSED IN: stem, sperm cell, stamen, pollen tube; EXPRESSED DURING: 4 anthesis; CONTAINS InterPro DOMAIN/s: Exo70 exocyst complex subunit (InterPro:IPR004140); BEST Arabidopsis thaliana protein match is: exocyst subunit exo70 family protein H3 (TAIR:AT3G09530…	*****	gene:2074988,UniProt:Q9SF51
Cab044522.1	A01_030943874_030943260
Cab048016.1	A01_030943874_030943260
Cab044521.1	A01_030949571_030948810	0.71	0.225	mRNA binding, structural constituent of ribosome, nucleolus, cytoplasm, ribosome, translation, plasmodesma, cytosolic large ribosomal subunit, ribosome biogenesis	AT3G09500.1	Ribosomal L29 family	762	1.41254e-50	79.2	Ribosomal L29 family protein		2				Ribosomal L29 family protein ; FUNCTIONS IN: structural constituent of ribosome; INVOLVED IN: translation, ribosome biogenesis; LOCATED IN: ribosome, cytosolic large ribosomal subunit, nucleolus; EXPRESSED IN: 22 plant structures; EXPRESSED DURING: 13 growth stages; CONTAINS InterPro DOMAIN/s: Ribosomal protein L29 (InterPro:IPR001854), Ribosomal protein L29, conserved site (InterPro:IPR018254); …	****	PMID:15496452,PMID:17934214,gene:2074973,UniProt:Q9SF53
Cab044520.1	A01_030955027_030952150		1.462	extracellular region, carboxylic ester hydrolase activity	AT3G09410.3	Pectinacetylesterase family	2878	3.935e-77	81.7	Pectinacetylesterase family protein		2				Pectinacetylesterase family protein; CONTAINS InterPro DOMAIN/s: Pectinacetylesterase (InterPro:IPR004963); BEST Arabidopsis thaliana protein match is: Pectinacetylesterase family protein (TAIR:AT3G09405.1); Has 546 Blast hits to 540 proteins in 92 species: Archae - 0; Bacteria - 46; Metazoa - 118; Fungi - 0; Plants - 293; Viruses - 0; Other Eukaryotes - 89 (source: NCBI BLink).	****	gene:1006228529,UniProt:Q9SR22-2
Cab044519.1	A01_030957777_030955881			copper ion binding, cellular copper ion homeostasis	AT3G09390.2	metallothionein 2A	1897	4.09577e-62	80.17	metallothionein 2A			MT2A	ATMT-1,ARABIDOPSIS THALIANA METALLOTHIONEIN-1,ATMT-K,ARABIDOPSIS THALIANA METALLOTHIONEIN-K	metallothionein 2A			UniProt:P25860
Cab044518.2	A01_030960461_030958173		3.914	RNA polymerase II transcription factor activity, sequence-specific DNA binding, transcription factor activity, RNA polymerase II transcription factor recruiting, DNA binding, transcription factor activity, sequence-specific DNA binding, protein binding, nucleus, transcription, DNA-templated, regulation of transcription, DNA-templated, regulation of transcription from RNA polymerase II promoter, c…	AT3G09370.2	myb domain 3r-3	2289	4.32705e-126	77.1	myb domain protein 3r-3	putative c-myb-like transcription factor (MYB3R3) mRNA,	3	MYB3R-3	AtMYB3R3,myb domain protein 3R3	myb domain protein 3r-3	myb domain protein 3r-3 (MYB3R-3); FUNCTIONS IN: DNA binding, sequence-specific DNA binding transcription factor activity; INVOLVED IN: regulation of transcription, DNA-dependent, regulation of transcription; EXPRESSED IN: 23 plant structures; EXPRESSED DURING: 13 growth stages; CONTAINS InterPro DOMAIN/s: SANT, DNA-binding (InterPro:IPR001005), Homeodomain-like (InterPro:IPR009057), Myb, DNA-bin…	****	gene:4010712526,UniProt:F4IZX3
Cab044517.1	A01_030989314_030988325			cytoplasm, sulfotransferase activity, chloroplast	AT2G03750.1	P-loop containing nucleoside triphosphate hydrolases superfamily	990	8.37661e-93	66	P-loop containing nucleoside triphosphate hydrolases superfamily protein		1				P-loop containing nucleoside triphosphate hydrolases superfamily protein; FUNCTIONS IN: sulfotransferase activity; INVOLVED IN: biological_process unknown; LOCATED IN: endomembrane system; EXPRESSED IN: 20 plant structures; EXPRESSED DURING: 13 growth stages; CONTAINS InterPro DOMAIN/s: Sulfotransferase domain (InterPro:IPR000863); BEST Arabidopsis thaliana protein match is: P-loop containing nuc…	*****	gene:2044218,UniProt:Q8RV79
Cab044516.1	A01_030992972_030992097			cytoplasm, sulfotransferase activity, chloroplast	AT2G03750.1	P-loop containing nucleoside triphosphate hydrolases superfamily	876	7.40238e-74	66.6	P-loop containing nucleoside triphosphate hydrolases superfamily protein		1				P-loop containing nucleoside triphosphate hydrolases superfamily protein; FUNCTIONS IN: sulfotransferase activity; INVOLVED IN: biological_process unknown; LOCATED IN: endomembrane system; EXPRESSED IN: 20 plant structures; EXPRESSED DURING: 13 growth stages; CONTAINS InterPro DOMAIN/s: Sulfotransferase domain (InterPro:IPR000863); BEST Arabidopsis thaliana protein match is: P-loop containing nuc…	*****	gene:2044218,UniProt:Q8RV79
Cab044515.1	A01_030995063_030994059			cytoplasm, sulfotransferase activity, chloroplast	AT2G03750.1	P-loop containing nucleoside triphosphate hydrolases superfamily	1005	5.36873e-89	65.8	P-loop containing nucleoside triphosphate hydrolases superfamily protein		1				P-loop containing nucleoside triphosphate hydrolases superfamily protein; FUNCTIONS IN: sulfotransferase activity; INVOLVED IN: biological_process unknown; LOCATED IN: endomembrane system; EXPRESSED IN: 20 plant structures; EXPRESSED DURING: 13 growth stages; CONTAINS InterPro DOMAIN/s: Sulfotransferase domain (InterPro:IPR000863); BEST Arabidopsis thaliana protein match is: P-loop containing nuc…	*****	gene:2044218,UniProt:Q8RV79
Cab044514.1	A01_030999610_030997467	1.484	0.398	nucleus, cytosol, lipid transport, oxysterol binding, steroid metabolic process, lipid binding	AT3G09300.1	Oxysterol-binding family	2144	1.0885e-82	83	OSBP(oxysterol binding protein)-related protein 3B		2	ORP3B		OSBP(oxysterol binding protein)-related protein 3B	OSBP(oxysterol binding protein)-related protein 3B (ORP3B); FUNCTIONS IN: oxysterol binding; INVOLVED IN: steroid metabolic process; EXPRESSED IN: 23 plant structures; EXPRESSED DURING: 15 growth stages; CONTAINS InterPro DOMAIN/s: Oxysterol-binding protein, conserved site (InterPro:IPR018494), Oxysterol-binding protein (InterPro:IPR000648); BEST Arabidopsis thaliana protein match is: Oxysterol-b…	****	gene:2083593,UniProt:Q9SR33
Cab044513.1	A01_031001197_031000676			nucleic acid binding, DNA binding, transcription factor activity, sequence-specific DNA binding, nucleus, transcription, DNA-templated, regulation of transcription, DNA-templated, zinc ion binding, metal ion binding, positive regulation of telomerase activity	AT3G09290.1	C2H2 and C2HC zinc fingers superfamily	522	1.23003e-169	80.22	telomerase activator1	encodes activation factor TAC1 which mediates telomerase activity	1	TAC1		telomerase activator1	telomerase activator1 (TAC1); FUNCTIONS IN: transcription activator activity, zinc ion binding, sequence-specific DNA binding transcription factor activity, nucleic acid binding; INVOLVED IN: regulation of transcription; LOCATED IN: intracellular; CONTAINS InterPro DOMAIN/s: Zinc finger, C2H2-like (InterPro:IPR015880), Zinc finger, C2H2-type (InterPro:IPR007087); BEST Arabidopsis thaliana protein…	*****	PMID:11118137,PMID:15486103,PMID:17220202,gene:2083573,UniProt:Q9SR34
Cab044512.1	A01_031009443_031006893			cytoplasm, biological_process	AT4G05540.1	P-loop containing nucleoside triphosphate hydrolases superfamily	2551	3.47091e-153	76.5	P-loop containing nucleoside triphosphate hydrolases superfamily protein		6				P-loop containing nucleoside triphosphate hydrolases superfamily protein; BEST Arabidopsis thaliana protein match is: P-loop containing nucleoside triphosphate hydrolases superfamily protein (TAIR:AT5G37150.1); Has 6000 Blast hits to 5190 proteins in 999 species: Archae - 178; Bacteria - 1607; Metazoa - 1364; Fungi - 1219; Plants - 628; Viruses - 117; Other Eukaryotes - 887 (source: NCBI BLink).	**	gene:2135471,UniProt:F4JGH5
Cab044511.1	A01_031012169_031009458			cytoplasm, biological_process	AT4G05540.1	P-loop containing nucleoside triphosphate hydrolases superfamily	2712	4.81153e-120	73	P-loop containing nucleoside triphosphate hydrolases superfamily protein		6				P-loop containing nucleoside triphosphate hydrolases superfamily protein; BEST Arabidopsis thaliana protein match is: P-loop containing nucleoside triphosphate hydrolases superfamily protein (TAIR:AT5G37150.1); Has 6000 Blast hits to 5190 proteins in 999 species: Archae - 178; Bacteria - 1607; Metazoa - 1364; Fungi - 1219; Plants - 628; Viruses - 117; Other Eukaryotes - 887 (source: NCBI BLink).	**	gene:2135471,UniProt:F4JGH5
Cab044510.1	A01_031019334_031016656			glutathione transferase activity, cytoplasm, cytosol, glutathione metabolic process, toxin catabolic process, response to cadmium ion	AT3G09270.1	glutathione S-transferase TAU 8	2679	1.19436e-108	70	glutathione S-transferase TAU 8	Encodes glutathione transferase belonging to the tau class of GSTs. Naming convention according to Wagner et al. (2002).	2	GSTU8	ATGSTU8,glutathione S-transferase TAU 8	glutathione S-transferase TAU 8	glutathione S-transferase TAU 8 (GSTU8); FUNCTIONS IN: glutathione transferase activity; INVOLVED IN: response to cadmium ion, toxin catabolic process; LOCATED IN: cytoplasm; EXPRESSED IN: 7 plant structures; EXPRESSED DURING: LP.06 six leaves visible, LP.04 four leaves visible, 4 anthesis, petal differentiation and expansion stage; CONTAINS InterPro DOMAIN/s: Thioredoxin fold (InterPro:IPR012335…	****	PMID:12090627,PMID:16502469,gene:2083543,UniProt:Q9SR36
Cab044509.1	A01_031032564_031029445			protease binding, hydrolase activity, hydrolyzing O-glycosyl compounds, copper ion binding, protein binding, nucleus, vacuole, peroxisome, endoplasmic reticulum, endoplasmic reticulum lumen, carbohydrate metabolic process, response to osmotic stress, beta-glucosidase activity, plasmodesma, chloroplast, response to symbiotic fungus, response to salt stress, response to cytokinin, ER body, fucosida…	AT3G09260.1	Glycosyl hydrolase superfamily	3120	8.24181e-80	81.6	Glycosyl hydrolase superfamily protein	Encodes beta-glucosidase.The major constituent of ER bodies. One of the most abundant proteins in Arabidopsis seedlings. Exist in an soluble (inactive) and non-soluble (active) form, most probably formed in a polymerization process. Involved in the mutualistic interaction between Arabidopsis and the endophytic fungus Piriformospora indica.	2	PYK10			PYK10; FUNCTIONS IN: beta-glucosidase activity, copper ion binding, hydrolase activity, hydrolyzing O-glycosyl compounds, fucosidase activity; INVOLVED IN: ER body organization, response to salt stress, response to symbiotic fungus, cellular response to cold, response to osmotic stress; LOCATED IN: peroxisome, nucleus, vacuole, membrane, ER body; EXPRESSED IN: 15 plant structures; EXPRESSED DURIN…	****	PMID:9177312,PMID:14617066,PMID:15539469,PMID:16526091,PMID:17376161,PMID:17432890,PMID:17951448,PMID:17916636,PMID:18248598,PMID:18324730,gene:2083523,UniProt:Q9SR37
Cab044508.1	A01_031035028_031033523	1.971	0.79	nucleus, chloroplast	AT3G09250.1	Nuclear transport factor 2 (NTF2) family	1506	0	89.33	Nuclear transport factor 2 (NTF2) family protein		1				Nuclear transport factor 2 (NTF2) family protein; FUNCTIONS IN: DNA binding, nuclease activity; INVOLVED IN: nucleotide-excision repair; LOCATED IN: chloroplast; EXPRESSED IN: 22 plant structures; EXPRESSED DURING: 13 growth stages; CONTAINS InterPro DOMAIN/s: UvrB/UvrC protein (InterPro:IPR001943); BEST Arabidopsis thaliana protein match is: Nuclear transport factor 2 (NTF2) family protein (TAIR…	*****	PMID:18431481,gene:2083508,UniProt:Q9SR38
Cab044507.1	A01_031045345_031042287			transmembrane receptor protein serine/threonine kinase activity, plasma membrane, protein phosphorylation, cell surface receptor signaling pathway, brassinosteroid mediated signaling pathway	AT3G09240.1	kinase with tetratricopeptide repeat domain-containing	3059	3.91624e-90	83.3	kinase with tetratricopeptide repeat domain-containing protein		6	BSK9		brassinosteroid-signaling kinase 9	Protein kinase protein with tetratricopeptide repeat domain; FUNCTIONS IN: binding, protein kinase activity, ATP binding; INVOLVED IN: protein amino acid phosphorylation; LOCATED IN: cellular_component unknown; EXPRESSED IN: root; CONTAINS InterPro DOMAIN/s: Tetratricopeptide-like helical (InterPro:IPR011990), Protein kinase, catalytic domain (InterPro:IPR000719), Serine-threonine/tyrosine-protei…	**	gene:2083498,UniProt:Q9SR39
Cab044506.1	A01_031048003_031045568		0.899	RNA polymerase II transcription factor activity, sequence-specific DNA binding, transcription factor activity, RNA polymerase II transcription factor recruiting, DNA binding, transcription factor activity, sequence-specific DNA binding, nucleus, transcription, DNA-templated, regulation of transcription, DNA-templated, regulation of transcription from RNA polymerase II promoter, response to salicy…	AT3G09230.1	myb domain 54	2436	0	76.7	myb domain protein 1	member of MYB3R- and R2R3- type MYB- encoding genes	1	MYB1	AtMYB1,myb domain protein 1	myb domain protein 1	myb domain protein 1 (MYB1); CONTAINS InterPro DOMAIN/s: SANT, DNA-binding (InterPro:IPR001005), Homeodomain-like (InterPro:IPR009057), Myb, DNA-binding (InterPro:IPR014778), HTH transcriptional regulator, Myb-type, DNA-binding (InterPro:IPR017930), Homeodomain-related (InterPro:IPR012287), Myb transcription factor (InterPro:IPR015495); BEST Arabidopsis thaliana protein match is: myb domain prote…	*****	PMID:9839469,PMID:1623193,PMID:11118137,PMID:16463103,gene:2083488,UniProt:Q42575
Cab044505.1	A01_031049811_031048295	1.003	0.271	regulation of transcription, DNA-templated, nucleoid, chloroplast, plastid chromosome	AT3G09210.1	plastid transcriptionally active 13	1517	9.33096e-101	82	plastid transcriptionally active 13		2	PTAC13		plastid transcriptionally active 13	plastid transcriptionally active 13 (PTAC13); FUNCTIONS IN: transcription elongation regulator activity; INVOLVED IN: positive regulation of RNA elongation from RNA polymerase II promoter; LOCATED IN: plastid chromosome, nucleoid; EXPRESSED IN: 22 plant structures; EXPRESSED DURING: 13 growth stages; CONTAINS InterPro DOMAIN/s: Translation protein SH3-like (InterPro:IPR008991), Transcription anti…	****	PMID:16326926,gene:2083583,UniProt:Q94AA3
Cab044504.1	A01_031052458_031049951	2.913	0.039	structural constituent of ribosome, copper ion binding, nucleus, nucleolus, cytoplasm, cytosol, ribosome, plasma membrane, translation, translational elongation, response to cold, plasmodesma, chloroplast, response to salt stress, response to cytokinin, response to zinc ion, cytosolic ribosome, ribosome biogenesis, response to cadmium ion, apoplast	AT3G09200.2	Ribosomal L10 family	2508	4.75493e-88	78.5	Ribosomal protein L10 family protein		2				Ribosomal protein L10 family protein; FUNCTIONS IN: structural constituent of ribosome, copper ion binding; INVOLVED IN: in 6 processes; LOCATED IN: cytosol, cytosolic ribosome, ribosome, nucleus, plasma membrane; EXPRESSED IN: 24 plant structures; EXPRESSED DURING: 15 growth stages; CONTAINS InterPro DOMAIN/s: Ribosomal protein 60S (InterPro:IPR001813); BEST Arabidopsis thaliana protein match is…	****	PMID:16247729,PMID:17317660,PMID:17934214,PMID:17916636,PMID:18433157,gene:4010712524,UniProt:A8MQR4
Cab044503.1	A01_031058040_031053669	2.541	2.133	calcium ion binding, extracellular region, endoplasmic reticulum, pollen wall assembly, membrane	AT3G09090.3	defective in exine formation (DEX1)	4372	0	86	defective in exine formation protein (DEX1)	Encodes DEX1 (defective in exine formation). Required for exine pattern formation during pollen development.	3	DEX1		DEFECTIVE IN EXINE FORMATION 1	DEFECTIVE IN EXINE FORMATION 1 (DEX1); CONTAINS InterPro DOMAIN/s: FG-GAP (InterPro:IPR013517).	****	gene:6530296987,UniProt:F4IYM4-3
Cab044502.1	A01_031058571_031058233		2.083	molecular_function, mitochondrion, biological_process, integral component of membrane	AT3G09085.1	transmembrane (DUF962)	339	5.98647e-127	89	transmembrane protein (DUF962)		1				Protein of unknown function (DUF962); CONTAINS InterPro DOMAIN/s: Protein of unknown function DUF962 (InterPro:IPR009305); Has 704 Blast hits to 704 proteins in 265 species: Archae - 0; Bacteria - 429; Metazoa - 0; Fungi - 2; Plants - 37; Viruses - 0; Other Eukaryotes - 236 (source: NCBI BLink).	*****	gene:3701564,UniProt:Q8LDK7
Cab044501.1	A01_031064130_031058939			nucleotide binding, nucleus, Cul4-RING E3 ubiquitin ligase complex	AT3G09080.4	Transducin WD40 repeat-like superfamily	5192	1.56285e-167	83	Transducin/WD40 repeat-like superfamily protein
Cab044500.1	A01_031071421_031069147			molecular_function, nucleus, plasma membrane, chloroplast, phloem development, phloem transport, cotyledon vascular tissue pattern formation, apical plasma membrane, root system development	AT3G09070.1	LOW : UPF0503 , (DUF740)	2275	0	70	LOW protein: UPF0503-like protein, putative (DUF740)	Encodes a a polarly localised membrane-associated protein that regulates phloem differentiation entry.	1	OPS		OCTOPUS	Protein of unknown function (DUF740); FUNCTIONS IN: molecular_function unknown; INVOLVED IN: biological_process unknown; LOCATED IN: plasma membrane; EXPRESSED IN: 17 plant structures; EXPRESSED DURING: 8 growth stages; CONTAINS InterPro DOMAIN/s: Protein of unknown function DUF740 (InterPro:IPR008004); BEST Arabidopsis thaliana protein match is: Protein of unknown function (DUF740) (TAIR:AT5G011…	*****	PMID:17317660,gene:2095253,UniProt:Q9SS80
Cab044499.1	A01_031075232_031072121	1.516	0.083	molecular_function, biological_process, chloroplast, chloroplast thylakoid membrane	AT3G09050.1	8-amino-7-oxononanoate synthase	3112	8.75381e-143	81	8-amino-7-oxononanoate synthase		2				unknown protein; FUNCTIONS IN: molecular_function unknown; INVOLVED IN: biological_process unknown; LOCATED IN: chloroplast thylakoid membrane, chloroplast; EXPRESSED IN: 21 plant structures; EXPRESSED DURING: 13 growth stages; Has 120 Blast hits to 120 proteins in 47 species: Archae - 4; Bacteria - 10; Metazoa - 33; Fungi - 2; Plants - 44; Viruses - 0; Other Eukaryotes - 27 (source: NCBI BLink).	****	PMID:15322131,PMID:18431481,gene:2095298,UniProt:Q9SS82

## Sheet: BnA02_0265
bn_gene	loc	snp (-log10P)	gem (-log10P)	GO enrichment analysis	at_gene	at_description	length	e-value	sim_mean	note	curator_summary	conf_class	symbol	Alias	full_name	computational_description	conf_rating	Dbxref
Cab009315.1	A02_026332952_026333320			cysteine synthase activity, cytoplasm, cysteine biosynthetic process from serine, response to zinc ion, transferase activity, cysteine biosynthetic process, pyridoxal phosphate binding	AT3G22460.1	O-acetylserine (thiol) lyase (OAS-TL) isoform A2	369	0.578685	77	O-acetylserine (thiol) lyase (OAS-TL) isoform A2	Encodes a member of a family of genes with O-acetylserine(thiol)lyase activity.	6	OASA2		O-acetylserine (thiol) lyase (OAS-TL) isoform A2	O-acetylserine (thiol) lyase (OAS-TL) isoform A2 (OASA2); FUNCTIONS IN: pyridoxal phosphate binding, cysteine synthase activity, catalytic activity; INVOLVED IN: response to zinc ion, cysteine biosynthetic process; EXPRESSED IN: 19 plant structures; EXPRESSED DURING: 9 growth stages; CONTAINS InterPro DOMAIN/s: Cysteine synthase/cystathionine beta-synthase P-phosphate-binding site (InterPro:IPR00…	**	gene:2077040
BnaA02g25000D	A02_026334242_026334570			extracellular region, killing of cells of other organism, defense response to fungus	AT5G47077.1	low-molecular-weight cysteine-rich 6	330	3.68839e-09	73	low-molecular-weight cysteine-rich 6	Encodes a member of a family of small,secreted, cysteine rich protein with sequence similarity to the PCP (pollen coat protein) gene family.	8	LCR6		low-molecular-weight cysteine-rich 6	low-molecular-weight cysteine-rich 6 (LCR6); LOCATED IN: endomembrane system; CONTAINS InterPro DOMAIN/s: S locus-related glycoprotein 1 binding pollen coat (InterPro:IPR010851); BEST Arabidopsis thaliana protein match is: low-molecular-weight cysteine-rich 20 (TAIR:AT5G47075.1); Has 62 Blast hits to 62 proteins in 5 species: Archae - 0; Bacteria - 0; Metazoa - 0; Fungi - 0; Plants - 62; Viruses …	*	PMID:15955924,gene:1009022613,UniProt:P82721
Cab009316.3	A02_026341359_026343409	0.44147	0.244315	mitochondrion, peroxisome, sulfur compound metabolic process, sulfite oxidase activity, chloroplast, response to sulfur dioxide, chlorophyll metabolic process, oxidoreductase activity, molybdenum ion binding, nitrate assimilation, oxidation-reduction process	AT3G01910.3	sulfite oxidase	2051	1.76404e-73	87	sulfite oxidase	Encodes a homodimeric Mo-enzyme with molybdopterin as organic component of the molybdenum cofactor. It lacks the heme domain that other eukaryotic Mo-enzymes possess and has no redox-active centers other than the molybdenum. SO protein has been found in all parts of the plant. The plant SO combines its enzymatic sulfite oxidation with a subsequent nonenzymatic step using its reaction product H2O2…	2	SOX	AT-SO,AtSO	sulfite oxidase	sulfite oxidase (SOX); FUNCTIONS IN: sulfite oxidase activity; INVOLVED IN: sulfur metabolic process, response to sulfur dioxide, chlorophyll metabolic process; LOCATED IN: mitochondrion, peroxisome; EXPRESSED IN: 29 plant structures; EXPRESSED DURING: 15 growth stages; CONTAINS InterPro DOMAIN/s: Immunoglobulin E-set (InterPro:IPR014756), Eukaryotic molybdopterin oxidoreductase (InterPro:IPR0083…	****	PMID:17951448,gene:4010712476,UniProt:A8MRF8
Cab009317.1	A02_026348385_026349324	1.45842	0.905756	protein binding, chloroplast, photosystem II, chloroplast thylakoid membrane, photosynthesis, light harvesting, photosynthesis, integral component of membrane, chlorophyll binding, protein-chromophore linkage, enzyme binding, substrate-specific transmembrane transporter activity, thylakoid membrane, identical protein binding, protein anchor, transmembrane transport, positive regulation of chlorop…	AT5G47110.1	AT5G47110.1	940	1.53549e-95	87	Chlorophyll A-B binding family protein		2	LIL3:2			Chlorophyll A-B binding family protein; FUNCTIONS IN: molecular_function unknown; INVOLVED IN: photosynthesis, light harvesting; LOCATED IN: chloroplast thylakoid membrane, chloroplast; EXPRESSED IN: 22 plant structures; EXPRESSED DURING: 13 growth stages; BEST Arabidopsis thaliana protein match is: Chlorophyll A-B binding family protein (TAIR:AT4G17600.1); Has 86 Blast hits to 86 proteins in 29 …	****	PMID:15322131,PMID:18431481,gene:2151971,UniProt:Q6NKS4
Cab009318.1	A02_026354984_026356614	1.03696	5.61686	very long-chain fatty acid metabolic process, protein binding, nuclear envelope, cytoplasm, endoplasmic reticulum, endoplasmic reticulum membrane, plasma membrane, ER overload response, response to water deprivation, integral component of membrane, negative regulation of apoptotic process, negative regulation of programmed cell death	AT5G47120.1	Bax inhibitor-1 family	1631	3.07848e-69	82.5	BAX inhibitor 1	Encodes BI-1, a homolog of mammalian Bax inhibitor 1. Functions as an attenuator of biotic and abiotic types of cell death. Bax-induced cell death can be downregulated by ectopically expressing AtBI in planta.	2	BI1	ATBI-1,ARABIDOPSIS BAX INHIBITOR 1,ATBI1,BAX inhibitor 1,BI-1	BAX inhibitor 1	BAX inhibitor 1 (BI1); CONTAINS InterPro DOMAIN/s: Inhibitor of apoptosis-promoting Bax1 related (InterPro:IPR006214), Bax inhibitor 1, conserved site (InterPro:IPR006213); BEST Arabidopsis thaliana protein match is: Bax inhibitor-1 family protein (TAIR:AT4G17580.1); Has 1807 Blast hits to 1807 proteins in 277 species: Archae - 0; Bacteria - 0; Metazoa - 736; Fungi - 347; Plants - 385; Viruses - …	****	PMID:17142482,PMID:17825821,PMID:18039663,gene:2151976,UniProt:Q9LD45
Cab009319.1	A02_026359525_026360584	0.624932	1.26721	nucleus, cytoplasm, protein phosphorylation, riboflavin biosynthetic process, chloroplast, hydrolase activity, phosphatase activity, protein self-association	AT4G11570.1	Haloacid dehalogenase-like hydrolase (HAD) superfamily	1060	3.82127e-91	79	Haloacid dehalogenase-like hydrolase (HAD) superfamily protein		2				Haloacid dehalogenase-like hydrolase (HAD) superfamily protein; FUNCTIONS IN: hydrolase activity, catalytic activity; INVOLVED IN: metabolic process; LOCATED IN: cellular_component unknown; EXPRESSED IN: 24 plant structures; EXPRESSED DURING: 15 growth stages; CONTAINS InterPro DOMAIN/s: Haloacid dehalogenase-like hydrolase (InterPro:IPR005834); BEST Arabidopsis thaliana protein match is: Haloaci…	****	gene:2123140,UniProt:Q9LDD5
Cab009320.1	A02_026370923_026373627		0.106036	RNA polymerase II regulatory region sequence-specific DNA binding, RNA polymerase II transcription factor binding, transcriptional activator activity, RNA polymerase II transcription regulatory region sequence-specific binding, chromatin binding, transcription factor activity, sequence-specific DNA binding, nucleus, transcription factor complex, regulation of transcription, DNA-templated, zinc io…	AT5G47140.1	GATA transcription factor 26	2705	0	69	GATA transcription factor 27	Encodes a member of the GATA factor family of zinc finger transcription factors.	2	GATA27		GATA transcription factor 27	GATA transcription factor 27 (GATA27); FUNCTIONS IN: sequence-specific DNA binding transcription factor activity; INVOLVED IN: regulation of transcription, DNA-dependent; CONTAINS InterPro DOMAIN/s: Zinc finger, GATA-type (InterPro:IPR000679); BEST Arabidopsis thaliana protein match is: GATA transcription factor 26 (TAIR:AT4G17570.1); Has 30201 Blast hits to 17322 proteins in 780 species: Archae …	****	PMID:11118137,gene:2151986,UniProt:Q5PP38
Cab009321.1	A02_026374359_026375462		1.62144	nucleus, biological_process	AT5G47150.1	YDG SRA domain-containing	1104	1.4809e-153	70.75	YDG/SRA domain-containing protein		2				YDG/SRA domain-containing protein; CONTAINS InterPro DOMAIN/s: SRA-YDG (InterPro:IPR003105); BEST Arabidopsis thaliana protein match is: YDG/SRA domain-containing protein (TAIR:AT5G47160.1); Has 1807 Blast hits to 1807 proteins in 277 species: Archae - 0; Bacteria - 0; Metazoa - 736; Fungi - 347; Plants - 385; Viruses - 0; Other Eukaryotes - 339 (source: NCBI BLink).	****	gene:2151996,UniProt:Q9FHI0
Cab009322.1	A02_026379610_026380362			nucleus, biological_process	AT5G47150.1	SU(VAR)3-9 homolog 5	753	1.21849e-133	70	YDG/SRA domain-containing protein		2				YDG/SRA domain-containing protein; CONTAINS InterPro DOMAIN/s: SRA-YDG (InterPro:IPR003105); BEST Arabidopsis thaliana protein match is: YDG/SRA domain-containing protein (TAIR:AT5G47160.1); Has 1807 Blast hits to 1807 proteins in 277 species: Archae - 0; Bacteria - 0; Metazoa - 736; Fungi - 347; Plants - 385; Viruses - 0; Other Eukaryotes - 339 (source: NCBI BLink).	****	gene:2151996,UniProt:Q9FHI0
Cab009323.1	A02_026382281_026384327	0.493056	0.248129	structural molecule activity, endoplasmic reticulum, endoplasmic reticulum membrane, plasma membrane, integral component of membrane	AT5G47180.2	vesicle associated	2047	7.49268e-53	78.2	Plant VAMP (vesicle-associated membrane protein) family protein		2				Plant VAMP (vesicle-associated membrane protein) family protein; FUNCTIONS IN: structural molecule activity; LOCATED IN: plasma membrane; EXPRESSED IN: 24 plant structures; EXPRESSED DURING: 15 growth stages; CONTAINS InterPro DOMAIN/s: PapD-like (InterPro:IPR008962), Major sperm protein (InterPro:IPR000535), Vesicle-associated membrane protein (InterPro:IPR016763); BEST Arabidopsis thaliana prot…	****	PMID:17317660,gene:1005027727,UniProt:Q9LVU1
BnaA02g25080D	A02_026384293_026382283.001		2.0048	DNA binding, calmodulin binding, nucleus, regulation of transcription, DNA-templated	AT3G16940.3	calmodulin-binding transcription activator	1037	5.55946e-32	82.86	calmodulin-binding transcription activator
Cab009324.1	A02_026385430_026389012			iron ion binding, extracellular region, oxidoreductase activity, acting on paired donors, with incorporation or reduction of molecular oxygen, oxygen binding, heme binding, oxidation-reduction process	AT3G01900.1	Mitochondrial glyco family	3583	0.141145	85.7	cytochrome P450, family 94, subfamily B, polypeptide 2	member of CYP94B	4	CYP94B2		cytochrome P450, family 94, subfamily B, polypeptide 2	cytochrome P450, family 94, subfamily B, polypeptide 2 (CYP94B2); FUNCTIONS IN: electron carrier activity, monooxygenase activity, iron ion binding, oxygen binding, heme binding; INVOLVED IN: oxidation reduction; LOCATED IN: endomembrane system; CONTAINS InterPro DOMAIN/s: Cytochrome P450 (InterPro:IPR001128), Cytochrome P450, E-class, group I (InterPro:IPR002401); BEST Arabidopsis thaliana prote…	***	gene:3699353,UniProt:Q9S833
Cab009325.1	A02_026389731_026391402	0.848837	0.0929534	Golgi membrane, GTPase activity, GTP binding, endoplasmic reticulum membrane, Golgi apparatus, plasma membrane, ER to Golgi vesicle-mediated transport, pollen tube growth, protein transport	AT5G47200.1	RAB GTPase homolog 8C	1672	6.51335e-59	83.5	RAB GTPase homolog 1A	AtRabD2b encodes a Rab GTPase, which plays important roles in pollen development, germination and tube elongation.	2	RAB1A	ATRAB1A,RAB GTPase homolog 1A,ATRABD2B,ARABIDOPSIS RAB GTPASE HOMOLOG D2B	RAB GTPase homolog 1A	RAB GTPase homolog 1A (RAB1A); FUNCTIONS IN: GTP binding; INVOLVED IN: protein transport, small GTPase mediated signal transduction; LOCATED IN: plasma membrane; EXPRESSED IN: 24 plant structures; EXPRESSED DURING: 15 growth stages; CONTAINS InterPro DOMAIN/s: Ras GTPase (InterPro:IPR001806), Small GTP-binding protein (InterPro:IPR005225), Small GTPase (InterPro:IPR020851), Ras (InterPro:IPR01375…	****	PMID:15060130,PMID:16247729,PMID:21166475,gene:2171483,UniProt:Q9FPJ4
Cab009326.1	A02_026391856_026393794	0.669339	2.78934	RNA binding, mRNA binding, cytoplasm, plasma membrane, biological_process, perinuclear region of cytoplasm	AT5G47210.3	Hyaluronan mRNA binding family	1939	2.16936e-59	84.33	Hyaluronan / mRNA binding family		3				Hyaluronan / mRNA binding family; FUNCTIONS IN: RNA binding; INVOLVED IN: biological_process unknown; LOCATED IN: plasma membrane; EXPRESSED IN: 24 plant structures; EXPRESSED DURING: 14 growth stages; CONTAINS InterPro DOMAIN/s: Stm1, N-terminal (InterPro:IPR019084), Hyaluronan/mRNA-binding protein (InterPro:IPR006861); BEST Arabidopsis thaliana protein match is: Hyaluronan / mRNA binding family…	****	PMID:17317660,PMID:17644812,gene:4010713300,UniProt:A8MQD7
Cab009327.1	A02_026396748_026398267	1.41628	0.179663	vasculature development, DNA binding, transcription factor activity, sequence-specific DNA binding, intracellular, nucleus, transcription, DNA-templated, regulation of transcription, DNA-templated, induced systemic resistance, jasmonic acid mediated signaling pathway, ethylene-activated signaling pathway, response to chitin, positive regulation of transcription, DNA-templated, cell division	AT5G47220.1	ethylene responsive element binding factor 2	1520	0	76.5	ethylene responsive element binding factor 2	Encodes a member of the ERF (ethylene response factor) subfamily B-3 of ERF/AP2 transcription factor family (ATERF-2). The protein contains one AP2 domain. Functions as activator of GCC box%E2%80%93dependent transcription. Positive regulator of JA-responsive defense genes and resistance to F. oxysporum and enhances JA inhibition of root elongation.	1	ERF2	ATERF-2,ETHYLENE RESPONSE FACTOR- 2,ATERF2,ETHYLENE RESPONSIVE ELEMENT BINDING FACTOR 2	ethylene responsive element binding factor 2	ethylene responsive element binding factor 2 (ERF2); CONTAINS InterPro DOMAIN/s: DNA-binding, integrase-type (InterPro:IPR016177), Pathogenesis-related transcriptional factor/ERF, DNA-binding (InterPro:IPR001471); BEST Arabidopsis thaliana protein match is: ethylene responsive element binding factor 1 (TAIR:AT4G17500.1); Has 1807 Blast hits to 1807 proteins in 277 species: Archae - 0; Bacteria - …	*****	PMID:9687012,PMID:11118137,PMID:11914065,PMID:16183832,PMID:16280546,PMID:16407444,PMID:17114278,PMID:17722694,PMID:18467450,gene:2171513,UniProt:O80338
Cab009328.1	A02_026402017_026403072		4.51492	calcium ion binding, calcium-dependent phospholipid binding, vacuole, response to heat, response to cold, response to water deprivation, chloroplast, response to salt stress, cell surface	AT2G38760.1	annexin 3	1056	3.34787e-22	76.8	annexin 3	Annexins are calcium binding proteins that are localized in the cytoplasm. When cytosolic Ca2+ increases, they relocate to the plasma membrane.	4	ANNAT3	ANN3,ANNEXIN 3,AtANN3	annexin 3	annexin 3 (ANNAT3); FUNCTIONS IN: calcium-dependent phospholipid binding, calcium ion binding; INVOLVED IN: response to water deprivation, response to salt stress, response to cold, response to heat; LOCATED IN: vacuole, cell surface; EXPRESSED IN: 21 plant structures; EXPRESSED DURING: 8 growth stages; CONTAINS InterPro DOMAIN/s: Annexin like protein (InterPro:IPR015472), Annexin repeat (InterPr…	***	PMID:15539469,gene:2064216,UniProt:Q9SE45
Cab004814.1	A02_026419057_026419252
Cab004815.1	A02_026419059_026419252
Cab009330.1	A02_026425014_026427096			cytoplasm, regulation of transcription, DNA-templated	AT3G13180.1	NOL1 NOP2 sun family antitermination domain-containing	2083	4.22174e-37	91	NOL1/NOP2/sun family protein / antitermination NusB domain-containing protein		4				NOL1/NOP2/sun family protein / antitermination NusB domain-containing protein; FUNCTIONS IN: RNA binding; INVOLVED IN: regulation of transcription, DNA-dependent; LOCATED IN: chloroplast; EXPRESSED IN: 19 plant structures; EXPRESSED DURING: 13 growth stages; CONTAINS InterPro DOMAIN/s: Bacterial Fmu (Sun)/eukaryotic nucleolar NOL1/Nop2p (InterPro:IPR001678), NusB/RsmB/TIM44 (InterPro:IPR006027); …	***	gene:2090053,UniProt:Q8VYC4
BnaA02g25140D	A02_026426711_026425965.001			molecular_function, nucleus	AT4G03370.1	Ubiquitin family	300	0.461932	95	Ubiquitin family protein		1				Ubiquitin family protein; CONTAINS InterPro DOMAIN/s: Ubiquitin (InterPro:IPR000626), Ubiquitin supergroup (InterPro:IPR019955); BEST Arabidopsis thaliana protein match is: Ubiquitin family protein (TAIR:AT4G03360.1); Has 8010 Blast hits to 3621 proteins in 600 species: Archae - 0; Bacteria - 12; Metazoa - 3496; Fungi - 1010; Plants - 2178; Viruses - 95; Other Eukaryotes - 1219 (source: NCBI BLin…	*****	gene:2125545,UniProt:Q9ZQZ4
BnaA02g25150D	A02_026426711_026425965.002		4.84293	protein binding, nucleus, regulation of systemic acquired resistance	AT3G25882.1	NIM1-interacting 2	649	5.41128e-112	78	NIM1-interacting 2	encodes a kinase that physically interacts with NPR1/NIM1	1	NIMIN-2		NIM1-interacting 2	NIM1-interacting 2 (NIMIN-2); Has 7 Blast hits to 7 proteins in 3 species: Archae - 0; Bacteria - 0; Metazoa - 0; Fungi - 0; Plants - 7; Viruses - 0; Other Eukaryotes - 0 (source: NCBI BLink).	*****	gene:504953592,UniProt:Q9LUA3
BnaA02g25160D	A02_026426711_026425965.003		0.663722	ATP binding, mitochondrion, defense response, ADP binding	AT5G47250.1	Disease resistance (CC-NBS-LRR class) family	2901	0	67.4	LRR and NB-ARC domains-containing disease resistance protein		1				LRR and NB-ARC domains-containing disease resistance protein; FUNCTIONS IN: ATP binding; INVOLVED IN: apoptosis, defense response; LOCATED IN: mitochondrion; EXPRESSED IN: 18 plant structures; EXPRESSED DURING: 11 growth stages; CONTAINS InterPro DOMAIN/s: NB-ARC (InterPro:IPR002182), Leucine-rich repeat (InterPro:IPR001611), Disease resistance protein (InterPro:IPR000767); BEST Arabidopsis thali…	*****	PMID:14671022,gene:2171578,UniProt:Q9LVT4
BnaA02g25170D	A02_026426711_026425965.004		0.860906	ATP binding, GTP binding, defense response, ADP binding	AT5G47260.1	Disease resistance (CC-NBS-LRR class) family	16547	0	67.3	putative disease resistance protein		4				ATP binding;GTP binding;nucleotide binding;nucleoside-triphosphatases; FUNCTIONS IN: nucleoside-triphosphatase activity, GTP binding, nucleotide binding, ATP binding; INVOLVED IN: N-terminal protein myristoylation, apoptosis, defense response; LOCATED IN: cellular_component unknown; CONTAINS InterPro DOMAIN/s: ATPase, AAA+ type, core (InterPro:IPR003593), NB-ARC (InterPro:IPR002182), AIG1 (InterP…	***	PMID:12912986,gene:2171588,UniProt:Q9LVT3
BnaA02g25180D	A02_026426711_026425965.005		3.85941	ATP binding, nucleus, defense response, ADP binding	AT1G58410.1	Disease resistance (CC-NBS-LRR class) family	6839	0	71.7	Disease resistance protein (CC-NBS-LRR class) family		6				Disease resistance protein (CC-NBS-LRR class) family; FUNCTIONS IN: ATP binding; INVOLVED IN: defense response, apoptosis; LOCATED IN: cellular_component unknown; EXPRESSED IN: 7 plant structures; EXPRESSED DURING: F mature embryo stage, petal differentiation and expansion stage, D bilateral stage; CONTAINS InterPro DOMAIN/s: NB-ARC (InterPro:IPR002182), Disease resistance protein (InterPro:IPR00…	**	gene:2037622,UniProt:Q9C646
BnaA02g25190D	A02_026426711_026425965.006			aldose 1-epimerase activity, nucleus, carbohydrate metabolic process, galactose metabolic process, glucose-6-phosphate 1-epimerase activity	AT3G61610.2	Galactose mutarotase-like superfamily	5952	5.17345e-16	68	Galactose mutarotase-like superfamily protein
BnaA02g25200D	A02_026426711_026425965.007		6.30655	nucleus, mitochondrion, cytosol, trehalose biosynthetic process, transferase activity, transferring glycosyl groups, phosphatase activity, trehalose metabolism in response to stress	AT2G18700.1	UDP-Glycosyltransferase superfamily	701	0.00219707	88.9	trehalose phosphatase/synthase 11	Encodes an enzyme putatively involved in trehalose biosynthesis. The protein has a trehalose synthase (TPS)-like domain that may or may not be active as well as a trehalose phosphatase (TPP)-like domain.	2	TPS11	ATTPS11,trehalose phosphatase/synthase 11,ATTPSB	trehalose phosphatase/synthase 11	trehalose phosphatase/synthase 11 (TPS11); FUNCTIONS IN: transferase activity, transferring glycosyl groups; INVOLVED IN: trehalose biosynthetic process, metabolic process; LOCATED IN: mitochondrion; EXPRESSED IN: 27 plant structures; EXPRESSED DURING: 15 growth stages; CONTAINS InterPro DOMAIN/s: HAD-superfamily hydrolase, subfamily IIB (InterPro:IPR006379), Glycosyl transferase, family 20 (Inte…	****	PMID:14671022,gene:2054026,UniProt:Q9ZV48
BnaA02g25210D	A02_026426711_026425965.008		0.107839	Rho guanyl-nucleotide exchange factor activity, nucleus	AT3G55660.1	RHO guanyl-nucleotide exchange factor 3	856	4.56526e-51	77.7	ROP (rho of plants) guanine nucleotide exchange factor 6	Encodes a member of KPP-like gene family, homolog of KPP (kinase partner protein) gene in tomato. Also a member of the RopGEF (guanine nucleotide exchange factor) family, containing the novel PRONE domain (plant-specific Rop nucleotide exchanger), which is exclusively active towards members of the Rop subfamily.	1	ROPGEF6	ATROPGEF6	ROP (rho of plants) guanine nucleotide exchange factor 6	ROP (rho of plants) guanine nucleotide exchange factor 6 (ROPGEF6); FUNCTIONS IN: Rho guanyl-nucleotide exchange factor activity; INVOLVED IN: biological_process unknown; LOCATED IN: chloroplast; EXPRESSED IN: 16 plant structures; EXPRESSED DURING: 9 growth stages; CONTAINS InterPro DOMAIN/s: Rop nucleotide exchanger, PRONE (InterPro:IPR005512); BEST Arabidopsis thaliana protein match is: ROP gua…	*****	PMID:16415208,gene:2078975,UniProt:Q9M056
BnaA02g25220D	A02_026426711_026425965.009			euchromatin, DNA binding, chromatin binding, GTP cyclohydrolase II activity, protein binding, nucleus, nuclear heterochromatin, chromatin organization, chromatin silencing, transcription, DNA-templated, chloroplast, photoperiodism, multidimensional cell growth, flower development, negative regulation of flower development, shoot system morphogenesis, vernalization response, covalent chromatin mod…	AT5G17690.2	KRR1 family	2790	2.25991e-10	75.78	like heterochromatin protein (LHP1)			TFL2	AtLHP1,LHP1,LIKE HETEROCHROMATIN PROTEIN 1	TERMINAL FLOWER 2
Cab009331.1	A02_026434947_026438803			biological_process, integral component of membrane, transferase activity, transferring glycosyl groups	AT4G11610.2	C2 calcium lipid-binding plant phosphoribosyltransferase family	3857	5.64067e-102	78.5	C2 calcium/lipid-binding plant phosphoribosyltransferase family protein
Cab009332.1	A02_026445920_026446627			Golgi membrane, GTPase activity, GTP binding, vacuole, endoplasmic reticulum membrane, Golgi apparatus, plasma membrane, ER to Golgi vesicle-mediated transport, protein transport, trans-Golgi network membrane, response to cadmium ion	AT1G02130.1	RAS 5	708	2.21796e-22	82	RAS 5	Belongs to the Rab1 GTPase subfamily. This small GTP-binding protein is required in ER to Golgi transportation.	2	RA-5	ARA-5,RAS 5,ARA5,ARABIDOPSIS RAS 5,ATRAB1B,ARABIDOPSIS THALIANA RESPONSIVE TO ABSCISIC ACID 1B,ATRABD2A,ARABIDOPSIS THALIANA RAB D2A,RABD2A,RAB D2A	RAS 5	RAS 5 (RA-5); FUNCTIONS IN: GTP binding; INVOLVED IN: response to cadmium ion, ER to Golgi vesicle-mediated transport; LOCATED IN: plasma membrane, vacuole; EXPRESSED IN: 24 plant structures; EXPRESSED DURING: 13 growth stages; CONTAINS InterPro DOMAIN/s: Ras GTPase (InterPro:IPR001806), Small GTP-binding protein (InterPro:IPR005225), Small GTPase (InterPro:IPR020851), Ras (InterPro:IPR013753), R…	****	PMID:15060130,PMID:15539469,PMID:16502469,gene:2205602,UniProt:P28188
Cab009333.1	A02_026450695_026453011			palmitoyl-(protein) hydrolase activity, macromolecule depalmitoylation	AT5G47340.1	alpha beta-Hydrolases superfamily	2317	5.36038e-30	82	alpha/beta-Hydrolases superfamily protein		6				alpha/beta-Hydrolases superfamily protein; FUNCTIONS IN: palmitoyl-(protein) hydrolase activity; INVOLVED IN: protein modification process; LOCATED IN: endomembrane system; EXPRESSED IN: 12 plant structures; EXPRESSED DURING: 4 anthesis, 4 leaf senescence stage, petal differentiation and expansion stage, D bilateral stage; CONTAINS InterPro DOMAIN/s: Palmitoyl protein thioesterase (InterPro:IPR00…	**	gene:2171563,UniProt:F4JX42
Cab009334.1	A02_026453797_026454732			molecular_function, plasma membrane, biological_process, integral component of membrane	AT1G16560.4	Per1-like family	936	0.00296425	86	Per1-like family protein		2				Per1-like family protein; CONTAINS InterPro DOMAIN/s: Per1-like (InterPro:IPR007217); BEST Arabidopsis thaliana protein match is: Per1-like family protein (TAIR:AT5G62130.2); Has 35333 Blast hits to 34131 proteins in 2444 species: Archae - 798; Bacteria - 22429; Metazoa - 974; Fungi - 991; Plants - 531; Viruses - 0; Other Eukaryotes - 9610 (source: NCBI BLink).	****	gene:1009021278,UniProt:F4I4H2
BnaA02g25260D	A02_026454927_026456465			protein polyubiquitination, protein binding, nucleus, cytoplasm, zinc ion binding, protein ubiquitination, protein ubiquitination involved in ubiquitin-dependent protein catabolic process, proteasome-mediated ubiquitin-dependent protein catabolic process, metal ion binding, ubiquitin protein ligase activity	AT5G64920.1	GDSL-like Lipase Acylhydrolase superfamily	2036	0.0797747	89.7	COP1-interacting protein 8	Encodes a RING-H2 protein that interacts with the RING finger domain of COP1. CIP8 exhibits a strong interaction with the E2 ubiquitin conjugating enzyme AtUBC8 through its N-terminal domain and promotes ubiquitination in an E2-dependent fashion in vitro. It is possible that the AtUBC8-CIP8 module might interact with COP1 in vivo, thereby participating in proteasome-mediated degradation of HY5.	1	CIP8		COP1-interacting protein 8	COP1-interacting protein 8 (CIP8); CONTAINS InterPro DOMAIN/s: Zinc finger, RING-type (InterPro:IPR001841), Zinc finger, C3HC4 RING-type (InterPro:IPR018957); BEST Arabidopsis thaliana protein match is: RING/U-box superfamily protein (TAIR:AT5G01980.1); Has 1807 Blast hits to 1807 proteins in 277 species: Archae - 0; Bacteria - 0; Metazoa - 736; Fungi - 347; Plants - 385; Viruses - 0; Other Eukar…	*****	PMID:10488108,gene:2177683,UniProt:Q9SPL2
Cab009335.1	A02_026463478_026464572			molecular_function, mitochondrion, biological_process	AT2G11623.2	small and basic intrinsic 1A	1095	2.34351e-05	81.5	Plant protein 1589 of unknown function		6				Plant protein 1589 of unknown function; FUNCTIONS IN: molecular_function unknown; INVOLVED IN: biological_process unknown; LOCATED IN: cellular_component unknown; CONTAINS InterPro DOMAIN/s: Conserved hypothetical protein CHP01589, plant (InterPro:IPR006476); BEST Arabidopsis thaliana protein match is: Plant protein 1589 of unknown function (TAIR:AT2G29605.1).	**	gene:6530296663,UniProt:F4ISC5
Cab009336.1	A02_026472648_026474008			L-aspartate:2-oxoglutarate aminotransferase activity, cytoplasm, cytosol, cellular amino acid metabolic process, biosynthetic process, pyridoxal phosphate binding, L-phenylalanine:2-oxoglutarate aminotransferase activity	AT1G62800.3	aspartate aminotransferase 4	1361	0.644998	89	aspartate aminotransferase 4			ASP4		aspartate aminotransferase 4
Cab009337.1	A02_026475582_026476555			molecular_function, nucleus, biological_process	AT5G59050.4	G patch domain	974	0.000884813	86.6	G patch domain protein
Cab009338.1	A02_026480973_026482200			molecular_function, nucleus, biological_process	AT2G01560.1	Plant protein 1589 of unknown function	1228	9.20019e-05	72	Plant protein 1589 of unknown function		2				Plant protein 1589 of unknown function; CONTAINS InterPro DOMAIN/s: Conserved hypothetical protein CHP01589, plant (InterPro:IPR006476); Has 88 Blast hits to 88 proteins in 31 species: Archae - 0; Bacteria - 9; Metazoa - 4; Fungi - 11; Plants - 55; Viruses - 0; Other Eukaryotes - 9 (source: NCBI BLink).	****	gene:2049521,UniProt:Q1PFB1
Cab009339.1	A02_026490337_026491552			molecular_function, nucleus, biological_process	AT2G01560.1	Plant protein 1589 of unknown function	1216	6.13699e-07	74	Plant protein 1589 of unknown function		2				Plant protein 1589 of unknown function; CONTAINS InterPro DOMAIN/s: Conserved hypothetical protein CHP01589, plant (InterPro:IPR006476); Has 88 Blast hits to 88 proteins in 31 species: Archae - 0; Bacteria - 9; Metazoa - 4; Fungi - 11; Plants - 55; Viruses - 0; Other Eukaryotes - 9 (source: NCBI BLink).	****	gene:2049521,UniProt:Q1PFB1
Cab009340.1	A02_026498749_026499339			nucleus, zinc ion binding	AT1G57730.1	RING U-box superfamily	591	8.90929e-14	72.33	RING/U-box superfamily protein		10				RING/U-box superfamily protein; FUNCTIONS IN: zinc ion binding; CONTAINS InterPro DOMAIN/s: Zinc finger, RING-type (InterPro:IPR001841), Zinc finger, C3HC4 RING-type (InterPro:IPR018957); BEST Arabidopsis thaliana protein match is: RING/U-box superfamily protein (TAIR:AT1G70910.1); Has 6244 Blast hits to 6227 proteins in 273 species: Archae - 0; Bacteria - 6; Metazoa - 1193; Fungi - 431; Plants -…		gene:2206539,UniProt:Q9FVT1
Cab009341.1	A02_026500224_026501616			cytoplasm, carbohydrate binding	AT1G52130.1	Mannose-binding lectin superfamily	1393	0.660493	81	Mannose-binding lectin superfamily protein		9				Mannose-binding lectin superfamily protein; CONTAINS InterPro DOMAIN/s: Mannose-binding lectin (InterPro:IPR001229); BEST Arabidopsis thaliana protein match is: Mannose-binding lectin superfamily protein (TAIR:AT1G52120.1); Has 1505 Blast hits to 643 proteins in 30 species: Archae - 0; Bacteria - 0; Metazoa - 0; Fungi - 0; Plants - 1504; Viruses - 0; Other Eukaryotes - 1 (source: NCBI BLink).	*	PMID:18467450,gene:2034035,UniProt:Q9ZU13
Cab009342.1	A02_026501898_026502442			protein binding, cytoplasm, response to water deprivation, response to bacterium, response to high light intensity	AT2G41430.3	dehydration-induced (ERD15)	545	8.72755e-39	81.5	dehydration-induced protein (ERD15)	Encodes hydrophilic protein lacking Cys residues that is expressed in response to drought stress, light stress and treatment with plant-growth-promoting rhizobacteria (Paenibacillus polymyxa), possibly revealing a connection between responses to biotic and abiotic stress. Also identified as a CTC Interacting Domain (CID) protein in a yeast two hybrid screen using the PAB2 protein as bait. Contain…	2	ERD15	CID1,CTC-Interacting Domain 1,LSR1,LIGHT STRESS-REGULATED 1	EARLY RESPONSIVE TO DEHYDRATION 15	EARLY RESPONSIVE TO DEHYDRATION 15 (ERD15); BEST Arabidopsis thaliana protein match is: unknown protein (TAIR:AT4G14270.2); Has 35333 Blast hits to 34131 proteins in 2444 species: Archae - 798; Bacteria - 22429; Metazoa - 974; Fungi - 991; Plants - 531; Viruses - 0; Other Eukaryotes - 9610 (source: NCBI BLink).	****	gene:1006228020,UniProt:Q39096-2
Cab009343.1	A02_026509462_026510335			commitment complex, mRNA splicing, via spliceosome, RNA binding, protein binding, nucleus, mRNA processing, poly-pyrimidine tract binding, RNA splicing, nuclear speck, pre-mRNA 3'-splice site binding, defense response to bacterium, U2-type prespliceosome, U2AF	AT4G36690.4	U2 snRNP auxilliary factor, large subunit, splicing factor	874	1.25166e-45	88.22	U2 snRNP auxilliary factor, large subunit, splicing factor		4	ATU2AF65A			ATU2AF65A; FUNCTIONS IN: RNA binding, nucleotide binding, nucleic acid binding; INVOLVED IN: nuclear mRNA splicing, via spliceosome; LOCATED IN: nucleus; EXPRESSED IN: 25 plant structures; EXPRESSED DURING: 15 growth stages; CONTAINS InterPro DOMAIN/s: RNA recognition motif, RNP-1 (InterPro:IPR000504), Nucleotide-binding, alpha-beta plait (InterPro:IPR012677), U2 snRNP auxilliary factor, large su…	***	gene:6530297624,UniProt:F4JQG2
Cab009345.1	A02_026517531_026519432			ubiquitin-protein transferase activity, nucleus, ubiquitin-dependent protein catabolic process	AT4G33160.1	U2 snRNP auxilliary factor, large subunit, splicing factor	1902	3.83614e-113	78.4	F-box family protein		4				F-box family protein; CONTAINS InterPro DOMAIN/s: F-box domain, cyclin-like (InterPro:IPR001810), F-box domain, Skp2-like (InterPro:IPR022364); BEST Arabidopsis thaliana protein match is: Galactose oxidase/kelch repeat superfamily protein (TAIR:AT1G27340.1); Has 30201 Blast hits to 17322 proteins in 780 species: Archae - 12; Bacteria - 1396; Metazoa - 17338; Fungi - 3422; Plants - 5037; Viruses -…	***	PMID:11077244,PMID:11019805,gene:2125888,UniProt:Q9SMZ3
Cab009346.1	A02_026520390_026521202			molecular_function, mitochondrion, biological_process	AT5G59020.1	hepatocyte growth factor activator, (DUF3527)	813	2.3812e-168	75	hepatocyte growth factor activator, putative (DUF3527)		1				Protein of unknown function (DUF3527); CONTAINS InterPro DOMAIN/s: Protein of unknown function DUF3527 (InterPro:IPR021916); BEST Arabidopsis thaliana protein match is: Protein of unknown function (DUF3527) (TAIR:AT2G29510.1); Has 1807 Blast hits to 1807 proteins in 277 species: Archae - 0; Bacteria - 0; Metazoa - 736; Fungi - 347; Plants - 385; Viruses - 0; Other Eukaryotes - 339 (source: NCBI B…	*****	gene:3440485,UniProt:Q9FGU9
Cab009347.1	A02_026527041_026529039	1.6225	9.48799	negative regulation of transcription from RNA polymerase II promoter, transcription regulatory region sequence-specific DNA binding, DNA binding, transcription factor activity, sequence-specific DNA binding, protein binding, nucleus, transcription, DNA-templated, regulation of transcription, DNA-templated, zinc ion binding, response to absence of light, response to salt stress, response to ethyle…	AT5G47390.1	Homeodomain-like superfamily	1999	0	74.9	myb-like transcription factor family protein	Encodes a circadian-regulated transcription factor which specifically controls cell expansion during leaf development by controlling ROS homeostasis.	2				myb-like transcription factor family protein; CONTAINS InterPro DOMAIN/s: SANT, DNA-binding (InterPro:IPR001005), Homeodomain-like (InterPro:IPR009057), Myb, DNA-binding (InterPro:IPR014778), Zinc finger, CCHC-type (InterPro:IPR001878), HTH transcriptional regulator, Myb-type, DNA-binding (InterPro:IPR017930), Myb-like DNA-binding domain, SHAQKYF class (InterPro:IPR006447); BEST Arabidopsis thali…	****	PMID:11118137,PMID:16463103,gene:2171518,UniProt:Q9LVS0
Cab009348.1	A02_026529458_026531546	5.1054	10.9616	molecular_function, endoplasmic reticulum, biological_process, chloroplast, integral component of membrane	AT5G47420.1	Tryptophan RNA-binding attenuator	2089	2.85038e-58	84	Tryptophan RNA-binding attenuator protein-like protein		2				Tryptophan RNA-binding attenuator protein-like; FUNCTIONS IN: molecular_function unknown; INVOLVED IN: biological_process unknown; LOCATED IN: endoplasmic reticulum; EXPRESSED IN: 20 plant structures; EXPRESSED DURING: 13 growth stages; CONTAINS InterPro DOMAIN/s: Protein of unknown function DUF124 (InterPro:IPR002838), Tryptophan RNA-binding attenuator protein-like (InterPro:IPR016031); BEST Ara…	****	PMID:16618929,gene:2171558,UniProt:Q8RXM5
Cab009349.1	A02_026531791_026533057		0.371019	amidase activity	AT4G34880.1	Amidase family	1267	6.7979e-127	85.25	Amidase family protein		6				Amidase family protein; FUNCTIONS IN: amidase activity, carbon-nitrogen ligase activity, with glutamine as amido-N-donor; INVOLVED IN: acrylonitrile catabolic process, aldoxime metabolic process; LOCATED IN: endomembrane system; EXPRESSED IN: root; CONTAINS InterPro DOMAIN/s: Amidase (InterPro:IPR000120); BEST Arabidopsis thaliana protein match is: Amidase family protein (TAIR:AT5G07360.2); Has 1…	**	gene:2116889,UniProt:Q9SW47
Cab009350.1	A02_026535246_026537142			serine-type carboxypeptidase activity, extracellular region, proteolysis, plant-type cell wall, transferase activity, transferring acyl groups other than amino-acyl groups, secondary metabolic process	AT2G22920.1	serine carboxypeptidase-like 12	1897	0.0742497	88.5	serine carboxypeptidase-like 12		3	SCPL12		serine carboxypeptidase-like 12	serine carboxypeptidase-like 12 (SCPL12); FUNCTIONS IN: serine-type carboxypeptidase activity; INVOLVED IN: proteolysis; LOCATED IN: plant-type cell wall; EXPRESSED IN: stem, inflorescence meristem, hypocotyl, root, flower; EXPRESSED DURING: petal differentiation and expansion stage; CONTAINS InterPro DOMAIN/s: Peptidase S10, serine carboxypeptidase (InterPro:IPR001563); BEST Arabidopsis thaliana…	****	PMID:17526915,gene:2059174,UniProt:O81009-2
Cab009351.1	A02_026538912_026539094			double-strand break repair via homologous recombination, nucleus, ATP-dependent helicase activity, negative regulation of reciprocal meiotic recombination, meiotic cell cycle	AT1G35530.4	DEAD DEAH box RNA helicase family	183	0.00625112	88.22	DEAD/DEAH box RNA helicase family protein			FANCM	At-FANCM	Fanconi anemia complementation group M
Cab009352.1	A02_026542641_026543637		1.33739	amidase activity	AT4G34880.2	Amidase family	997	1.02519e-148	81.67	Amidase family protein
Cab009354.1	A02_026551038_026552162			molecular_function, cytoplasm, biological_process, plasmodesma	AT5G36200.1	F-box and associated interaction domains-containing	1125	1.16486e-72	66.4	F-box and associated interaction domains-containing protein		9				F-box and associated interaction domains-containing protein; CONTAINS InterPro DOMAIN/s: F-box domain, cyclin-like (InterPro:IPR001810), F-box domain, Skp2-like (InterPro:IPR022364), F-box associated domain, type 1 (InterPro:IPR006527), F-box associated interaction domain (InterPro:IPR017451); BEST Arabidopsis thaliana protein match is: F-box and associated interaction domains-containing protein …	*	gene:2158900,UniProt:Q9FHK1
BnaA02g25420D	A02_026551044_026552162.001		3.7177	protein binding, nucleus, cytoplasm, meiosis II, male meiotic nuclear division, microsporogenesis, cyclin-dependent protein serine/threonine kinase regulator activity, cell division, regulation of meiotic cell cycle, regulation of cell cycle	AT1G77390.1	cation exchanger 4	1616	0.0180729	90.67	CYCLIN A1;2	Encodes a core cell cycle gene involved in meiosis II during microsporogenesis. Recessive mutants exhibit delayed and asynchronous meiosis in pollen mother cell populations and uncoordinated nuclear division and cytokinesis resulting in dyad microspores.	4	CYCA1;2	CYCA1,CYCLIN A1,DYP,TAM,TARDY ASYNCHRONOUS MEIOSIS	CYCLIN A1;2	CYCLIN A1;2 (CYCA1;2); CONTAINS InterPro DOMAIN/s: Cyclin, C-terminal (InterPro:IPR004367), Cyclin-like (InterPro:IPR011028), Cyclin-related (InterPro:IPR013763), Cyclin, N-terminal (InterPro:IPR006671), Cyclin, A/B/D/E (InterPro:IPR014400), Cyclin (InterPro:IPR006670); BEST Arabidopsis thaliana protein match is: Cyclin A1;1 (TAIR:AT1G44110.1); Has 4576 Blast hits to 4572 proteins in 373 species:…	***	PMID:11706195,PMID:15686519,gene:2031406,UniProt:Q9FVX0
BnaA02g25430D	A02_026551044_026552162.002		1.10007	plasmodesma	AT3G05220.2	Heavy metal transport detoxification superfamily	720	0.0960592	89.67	Heavy metal transport/detoxification superfamily protein		1				Heavy metal transport/detoxification superfamily protein ; Has 35333 Blast hits to 34131 proteins in 2444 species: Archae - 798; Bacteria - 22429; Metazoa - 974; Fungi - 991; Plants - 531; Viruses - 0; Other Eukaryotes - 9610 (source: NCBI BLink).	*****	gene:1006228658,UniProt:Q3E7M7
Cab009355.1	A02_026561742_026562930		1.98224	protein binding, nucleus, cytoplasm, meiosis II, male meiotic nuclear division, microsporogenesis, cyclin-dependent protein serine/threonine kinase regulator activity, cell division, regulation of meiotic cell cycle, regulation of cell cycle	AT1G77390.1	cation exchanger 4	1189	0.0132102	90.67	CYCLIN A1;2	Encodes a core cell cycle gene involved in meiosis II during microsporogenesis. Recessive mutants exhibit delayed and asynchronous meiosis in pollen mother cell populations and uncoordinated nuclear division and cytokinesis resulting in dyad microspores.	4	CYCA1;2	CYCA1,CYCLIN A1,DYP,TAM,TARDY ASYNCHRONOUS MEIOSIS	CYCLIN A1;2	CYCLIN A1;2 (CYCA1;2); CONTAINS InterPro DOMAIN/s: Cyclin, C-terminal (InterPro:IPR004367), Cyclin-like (InterPro:IPR011028), Cyclin-related (InterPro:IPR013763), Cyclin, N-terminal (InterPro:IPR006671), Cyclin, A/B/D/E (InterPro:IPR014400), Cyclin (InterPro:IPR006670); BEST Arabidopsis thaliana protein match is: Cyclin A1;1 (TAIR:AT1G44110.1); Has 4576 Blast hits to 4572 proteins in 373 species:…	***	PMID:11706195,PMID:15686519,gene:2031406,UniProt:Q9FVX0
Cab009356.1	A02_026563041_026564743			protein binding, nucleus, cytoplasm, meiosis II, male meiotic nuclear division, microsporogenesis, cyclin-dependent protein serine/threonine kinase regulator activity, cell division, regulation of meiotic cell cycle, regulation of cell cycle	AT1G77390.1	CYCLIN A1%3B2	1703	0.0190636	92	CYCLIN A1;2	Encodes a core cell cycle gene involved in meiosis II during microsporogenesis. Recessive mutants exhibit delayed and asynchronous meiosis in pollen mother cell populations and uncoordinated nuclear division and cytokinesis resulting in dyad microspores.	4	CYCA1;2	CYCA1,CYCLIN A1,DYP,TAM,TARDY ASYNCHRONOUS MEIOSIS	CYCLIN A1;2	CYCLIN A1;2 (CYCA1;2); CONTAINS InterPro DOMAIN/s: Cyclin, C-terminal (InterPro:IPR004367), Cyclin-like (InterPro:IPR011028), Cyclin-related (InterPro:IPR013763), Cyclin, N-terminal (InterPro:IPR006671), Cyclin, A/B/D/E (InterPro:IPR014400), Cyclin (InterPro:IPR006670); BEST Arabidopsis thaliana protein match is: Cyclin A1;1 (TAIR:AT1G44110.1); Has 4576 Blast hits to 4572 proteins in 373 species:…	***	PMID:11706195,PMID:15686519,gene:2031406,UniProt:Q9FVX0
Cab009357.1	A02_026566273_026566683			integral component of plasma membrane, transport, ammonium transmembrane transporter activity, response to salt stress, plant-type vacuole membrane, methylammonium transmembrane transporter activity, water channel activity, membrane, central vacuole	AT5G47450.1	Aquaporin-like superfamily	411	4.35101e-136	73.2	tonoplast intrinsic protein 2;3	Tonoplast intrinsic protein, transports ammonium (NH3) and methylammonium across the tonoplast membrane, gene expression shows diurnal regulation and is upregulated by ammonium (NH3).	2	TIP2;3	ATTIP2;3,ARABIDOPSIS THALIANA TONOPLAST INTRINSIC PROTEIN 2;3,DELTA-TIP3,DELTA-TONOPLAST INTRINSIC PROTEIN 3	tonoplast intrinsic protein 2;3	tonoplast intrinsic protein 2;3 (TIP2;3); CONTAINS InterPro DOMAIN/s: Major intrinsic protein, conserved site (InterPro:IPR022357), Aquaporin (InterPro:IPR012269), Major intrinsic protein (InterPro:IPR000425); BEST Arabidopsis thaliana protein match is: tonoplast intrinsic protein 2;2 (TAIR:AT4G17340.1); Has 1807 Blast hits to 1807 proteins in 277 species: Archae - 0; Bacteria - 0; Metazoa - 736;…	****	PMID:16183846,PMID:16235111,gene:3441655,UniProt:Q9FGL2
Cab009358.1	A02_026574171_026574434			integral component of plasma membrane, transport, ammonium transmembrane transporter activity, response to salt stress, plant-type vacuole membrane, methylammonium transmembrane transporter activity, water channel activity, membrane, central vacuole	AT5G47450.1	plasma membrane intrinsic 3	264	1.39476e-76	78.7	tonoplast intrinsic protein 2;3	Tonoplast intrinsic protein, transports ammonium (NH3) and methylammonium across the tonoplast membrane, gene expression shows diurnal regulation and is upregulated by ammonium (NH3).	2	TIP2;3	ATTIP2;3,ARABIDOPSIS THALIANA TONOPLAST INTRINSIC PROTEIN 2;3,DELTA-TIP3,DELTA-TONOPLAST INTRINSIC PROTEIN 3	tonoplast intrinsic protein 2;3	tonoplast intrinsic protein 2;3 (TIP2;3); CONTAINS InterPro DOMAIN/s: Major intrinsic protein, conserved site (InterPro:IPR022357), Aquaporin (InterPro:IPR012269), Major intrinsic protein (InterPro:IPR000425); BEST Arabidopsis thaliana protein match is: tonoplast intrinsic protein 2;2 (TAIR:AT4G17340.1); Has 1807 Blast hits to 1807 proteins in 277 species: Archae - 0; Bacteria - 0; Metazoa - 736;…	****	PMID:16183846,PMID:16235111,gene:3441655,UniProt:Q9FGL2
Cab009360.1	A02_026574171_026574434			integral component of plasma membrane, transport, ammonium transmembrane transporter activity, response to salt stress, plant-type vacuole membrane, methylammonium transmembrane transporter activity, water channel activity, membrane, central vacuole	AT5G47450.1	plasma membrane intrinsic 3	264	1.39476e-76	78.7	tonoplast intrinsic protein 2;3	Tonoplast intrinsic protein, transports ammonium (NH3) and methylammonium across the tonoplast membrane, gene expression shows diurnal regulation and is upregulated by ammonium (NH3).	2	TIP2;3	ATTIP2;3,ARABIDOPSIS THALIANA TONOPLAST INTRINSIC PROTEIN 2;3,DELTA-TIP3,DELTA-TONOPLAST INTRINSIC PROTEIN 3	tonoplast intrinsic protein 2;3	tonoplast intrinsic protein 2;3 (TIP2;3); CONTAINS InterPro DOMAIN/s: Major intrinsic protein, conserved site (InterPro:IPR022357), Aquaporin (InterPro:IPR012269), Major intrinsic protein (InterPro:IPR000425); BEST Arabidopsis thaliana protein match is: tonoplast intrinsic protein 2;2 (TAIR:AT4G17340.1); Has 1807 Blast hits to 1807 proteins in 277 species: Archae - 0; Bacteria - 0; Metazoa - 736;…	****	PMID:16183846,PMID:16235111,gene:3441655,UniProt:Q9FGL2
Cab009361.1	A02_026591193_026591580	0.735824	6.51663	molecular_function, mitochondrion, plasma membrane, biological_process	AT5G47455.9	hypothetical protein	388	4.38666e-47	85.6	hypothetical protein
Cab009362.1	A02_026592893_026594656		8.36237	molecular_function, mitochondrion, biological_process	AT5G47460.1	Pentatricopeptide repeat (PPR) superfamily	1764	0	76.3	Pentatricopeptide repeat (PPR) superfamily protein		8				Pentatricopeptide repeat (PPR) superfamily protein; CONTAINS InterPro DOMAIN/s: Pentatricopeptide repeat (InterPro:IPR002885); BEST Arabidopsis thaliana protein match is: Tetratricopeptide repeat (TPR)-like superfamily protein (TAIR:AT5G09950.1); Has 1807 Blast hits to 1807 proteins in 277 species: Archae - 0; Bacteria - 0; Metazoa - 736; Fungi - 347; Plants - 385; Viruses - 0; Other Eukaryotes -…	*	gene:2168962,UniProt:Q9FGL1
BnaA02g25470D	A02_026594810_026594921			plasma membrane, transport, membrane, integral component of membrane, transmembrane transporter activity	AT5G47470.2	DNA primase	112	5.48736e-26	83.2	Nodulin MtN21 /EamA-like transporter family protein			UMAMIT7		Usually multiple acids move in and out Transporters 7
Cab009363.1	A02_026595060_026596582			plasma membrane, transport, membrane, integral component of membrane, transmembrane transporter activity	AT5G47470.1	Nodulin 21 -like transporter family	1523	8.22538e-70	81.14	Nodulin MtN21 /EamA-like transporter family protein	nodulin MtN21-like transporter family protein	4	UMAMIT7		Usually multiple acids move in and out Transporters 7	Nodulin MtN21 /EamA-like transporter family protein; LOCATED IN: membrane; EXPRESSED IN: 8 plant structures; EXPRESSED DURING: L mature pollen stage, M germinated pollen stage, 4 anthesis, C globular stage, petal differentiation and expansion stage; CONTAINS InterPro DOMAIN/s: Protein of unknown function DUF6, transmembrane (InterPro:IPR000620); BEST Arabidopsis thaliana protein match is: nodulin…	***	gene:2168977,UniProt:Q9FGL0
Cab009364.2	A02_026597288_026599673	4.85714	5.69226	extracellular region, cell wall, plant-type cell wall, pectinesterase activity, cell wall modification, aspartyl esterase activity, pectin catabolic process	AT5G47500.1	Pectin lyase-like superfamily	2386	4.52083e-88	73.4	Pectin lyase-like superfamily protein	predicted to encode a pectin methylesterase	2	PME5		pectin methylesterase 5	Pectin lyase-like superfamily protein; FUNCTIONS IN: pectinesterase activity; INVOLVED IN: cell wall modification; LOCATED IN: endomembrane system, cell wall, plant-type cell wall; EXPRESSED IN: 18 plant structures; EXPRESSED DURING: 12 growth stages; CONTAINS InterPro DOMAIN/s: Pectinesterase, active site (InterPro:IPR018040), Pectin lyase fold/virulence factor (InterPro:IPR011050), Pectinestera…	****	PMID:16622707,gene:2169022,UniProt:Q8LPF3
Cab009365.1	A02_026606559_026607128			plasma membrane, fatty acid metabolic process, L-ascorbic acid binding, metal ion binding, phytanoyl-CoA dioxygenase activity, oxidation-reduction process	AT2G01490.2	phytanoyl- dioxygenase ( ) family	570	0.262603	88.1	phytanoyl-CoA dioxygenase (PhyH) family protein			PAHX		phytanoyl-CoA 2-hydroxylase			UniProt:Q9ZVF6
Cab009366.1	A02_026611189_026613552		1.51684	GTPase activity, GTP binding, vacuolar membrane, plasma membrane, protein transport	AT5G47520.1	Rab GTPase-like A5A	2364	9.20668e-154	73.3	RAB GTPase homolog A5A		1	RABA5a		RAB GTPase homolog A5A	RAB GTPase homolog A5A (RABA5a); FUNCTIONS IN: GTP binding; INVOLVED IN: protein transport, small GTPase mediated signal transduction; LOCATED IN: plasma membrane; EXPRESSED IN: 25 plant structures; EXPRESSED DURING: 15 growth stages; CONTAINS InterPro DOMAIN/s: Ras GTPase (InterPro:IPR001806), Small GTP-binding protein (InterPro:IPR005225), Small GTPase (InterPro:IPR020851), Ras (InterPro:IPR013…	*****	PMID:15060130,PMID:17151019,gene:2169052,UniProt:Q9FGK5
Cab009367.1	A02_026614320_026614691			nucleus, protein folding, chloroplast, plastid, chloroplast stroma	AT4G36040.1	phosphatidylinositol-speciwc phospholipase C8	372	0.583761	84.75	Chaperone DnaJ-domain superfamily protein		1	J11		DnaJ11	Chaperone DnaJ-domain superfamily protein; FUNCTIONS IN: heat shock protein binding; INVOLVED IN: protein folding, response to stress; LOCATED IN: nucleus; EXPRESSED IN: 24 plant structures; EXPRESSED DURING: 14 growth stages; CONTAINS InterPro DOMAIN/s: Molecular chaperone, heat shock protein, Hsp40, DnaJ (InterPro:IPR015609), Heat shock protein DnaJ, N-terminal (InterPro:IPR001623); BEST Arabid…	*****	gene:2135158,UniProt:Q9FYB5
Cab009368.1	A02_026616141_026616545			molecular_function, response to red or far red light, negative gravitropism	AT5G58960.3	glucose-6-phosphate isomerase, (DUF641)	405	0.0150419	85.9	glucose-6-phosphate isomerase, putative (DUF641)	Mutant plants display impaired light-regulation of the hypocotyl randomization response.	1	GIL1		GRAVITROPIC IN THE LIGHT	GRAVITROPIC IN THE LIGHT (GIL1); CONTAINS InterPro DOMAIN/s: Protein of unknown function DUF641, plant (InterPro:IPR006943); BEST Arabidopsis thaliana protein match is: Plant protein of unknown function (DUF641) (TAIR:AT2G45260.1); Has 292 Blast hits to 290 proteins in 22 species: Archae - 0; Bacteria - 2; Metazoa - 0; Fungi - 0; Plants - 282; Viruses - 0; Other Eukaryotes - 8 (source: NCBI BLink…	*****	gene:1009022456,UniProt:Q9FIL5
Cab009369.1	A02_026616902_026617573			cell fate determination, protein binding, nucleus, transcription, DNA-templated, zinc ion binding, maintenance of floral meristem identity, maintenance of inflorescence meristem identity, maintenance of shoot apical meristem identity, protein ubiquitination, covalent chromatin modification, transferase activity, PRC1 complex, negative regulation of gene expression, epigenetic, negative regulation…	AT5G44280.2	RING 1A	672	4.94436e-05	67	RING 1A	Encodes a nuclear localized protein with similarity to animal polycomb repressive core complex1 (PRC1) core component RING.Appears to function redundantly with ATRING1b, a close paralog. Both interact physically with CLF and LHP1 and appear to function together to repress class I KNOX gene expression.	6	RING1A	ATRING1A,ARABIDOPSIS THALIANA RING 1A	RING 1A	RING 1A (RING1A); FUNCTIONS IN: zinc ion binding; INVOLVED IN: negative regulation of gene expression, epigenetic; LOCATED IN: nucleus, PRC1 complex; EXPRESSED IN: 16 plant structures; EXPRESSED DURING: 4 anthesis, F mature embryo stage, petal differentiation and expansion stage, E expanded cotyledon stage, D bilateral stage; BEST Arabidopsis thaliana protein match is: RING 1B (TAIR:AT1G03770.1);…	**	gene:5019474542,UniProt:F4K8U4
Cab009370.1	A02_026627344_026628858		5.74668	plasma membrane, multicellular organism development, membrane, integral component of membrane, metal ion binding, oxidation-reduction process	AT5G47530.1	Auxin-responsive family	1515	0	75.83	Auxin-responsive family protein		2				Auxin-responsive family protein; CONTAINS InterPro DOMAIN/s: Cytochrome b561, eukaryote (InterPro:IPR004877), Uncharacterised conserved protein UCP037471 (InterPro:IPR017214), Protein of unknown function DUF568, DOMON-like (InterPro:IPR007613), DOMON related (InterPro:IPR005018), Cytochrome b561/ferric reductase transmembrane (InterPro:IPR006593); BEST Arabidopsis thaliana protein match is: Auxin…	****	PMID:10080694,gene:2168947,UniProt:Q9FGK4
Cab009371.1	A02_026629295_026632589	5.14882	10.7486	cytoplasm, biological_process	AT5G47540.1	Mo25 family	3295	9.93648e-73	77.25	Mo25 family protein		2				Mo25 family protein; FUNCTIONS IN: binding; INVOLVED IN: biological_process unknown; EXPRESSED IN: 24 plant structures; EXPRESSED DURING: 15 growth stages; CONTAINS InterPro DOMAIN/s: Mo25-like (InterPro:IPR013878), Armadillo-type fold (InterPro:IPR016024); BEST Arabidopsis thaliana protein match is: Mo25 family protein (TAIR:AT4G17270.1); Has 570 Blast hits to 568 proteins in 189 species: Archae…	****	gene:2168957,UniProt:Q9FGK3
Cab009372.1	A02_026636595_026636874			ATP binding, nucleus, plasma membrane, kinase activity	AT3G22750.1	kinase superfamily	280	2.69678e-35	81.33	Protein kinase superfamily protein		2				Protein kinase superfamily protein; FUNCTIONS IN: protein serine/threonine kinase activity, protein kinase activity, kinase activity, ATP binding; INVOLVED IN: protein amino acid phosphorylation; LOCATED IN: plasma membrane; EXPRESSED IN: 13 plant structures; EXPRESSED DURING: L mature pollen stage, M germinated pollen stage, LP.04 four leaves visible, 4 anthesis, petal differentiation and expans…	****	PMID:17317660,gene:2094328,UniProt:Q9LUI6
Cab009373.1	A02_026639850_026640212		4.96999	cysteine-type endopeptidase inhibitor activity, extracellular region, cell wall, defense response, positive regulation of seed germination, cellular response to heat	AT5G47550.1	Cystatin monellin superfamily	363	4.07927e-66	74	Cystatin/monellin superfamily protein		1				Cystatin/monellin superfamily protein; FUNCTIONS IN: cysteine-type endopeptidase inhibitor activity; INVOLVED IN: biological_process unknown; LOCATED IN: cell wall; EXPRESSED IN: 24 plant structures; EXPRESSED DURING: 15 growth stages; CONTAINS InterPro DOMAIN/s: Proteinase inhibitor I25, cystatin (InterPro:IPR000010), Proteinase inhibitor I25, cystatin, conserved region (InterPro:IPR020381); BES…	*****	PMID:15593128,gene:2168972,UniProt:Q41916
Cab009374.1	A02_026641051_026644852			cell, vacuole, vacuolar membrane, sodium ion transport, dicarboxylic acid transport, malate transmembrane transporter activity, malate transport, integral component of membrane, sodium:dicarboxylate symporter activity, regulation of intracellular pH	AT5G47560.1	carotenoid isomerase	3802	0	82.29	tonoplast dicarboxylate transporter	Encodes a tonoplast malate/fumarate transporter.	2	TDT	ATSDAT,ATTDT,TONOPLAST DICARBOXYLATE TRANSPORTER	tonoplast dicarboxylate transporter	tonoplast dicarboxylate transporter (TDT); CONTAINS InterPro DOMAIN/s: Sodium/sulphate symporter (InterPro:IPR001898); Has 1807 Blast hits to 1807 proteins in 277 species: Archae - 0; Bacteria - 0; Metazoa - 736; Fungi - 347; Plants - 385; Viruses - 0; Other Eukaryotes - 339 (source: NCBI BLink).	****	PMID:15728336,PMID:18005230,PMID:18798873,gene:2168987,UniProt:Q8LG88
Cab009375.3	A02_026651177_026654319	1.25351	2.33854	RNA binding, biological_process	AT5G47620.3	RNA-binding (RRM RBD RNP motifs) family	3143	0	79.3	RNA-binding (RRM/RBD/RNP motifs) family protein		2				RNA-binding (RRM/RBD/RNP motifs) family protein; FUNCTIONS IN: RNA binding, nucleotide binding, nucleic acid binding; INVOLVED IN: biological_process unknown; LOCATED IN: cellular_component unknown; EXPRESSED IN: 24 plant structures; EXPRESSED DURING: 15 growth stages; CONTAINS InterPro DOMAIN/s: RNA recognition motif, RNP-1 (InterPro:IPR000504), Nucleotide-binding, alpha-beta plait (InterPro:IPR…	****	gene:1006229340,UniProt:F4JYK7
Cab009376.1	A02_026656960_026657959	3.25949	12.3567	acyl binding, ACP phosphopantetheine attachment site binding involved in fatty acid biosynthetic process, mitochondrion, cytosol, fatty acid biosynthetic process, lipid A biosynthetic process, phosphopantetheine binding, oxidation-reduction process, respiratory chain	AT5G47630.2	mitochondrial acyl carrier 3	1000	1.10285e-59	78.6	mitochondrial acyl carrier protein 3	Encodes a member of the mitochondrial acyl carrier protein (ACP) family. Its role is currently obscure as it is weakly expressed and has not yet been identified by mitochondrial proteome analysis.	2	mtACP3		mitochondrial acyl carrier protein 3	mitochondrial acyl carrier protein 3 (mtACP3); FUNCTIONS IN: acyl carrier activity, cofactor binding; INVOLVED IN: fatty acid biosynthetic process; LOCATED IN: cellular_component unknown; EXPRESSED IN: 22 plant structures; EXPRESSED DURING: 13 growth stages; CONTAINS InterPro DOMAIN/s: Phosphopantetheine-binding (InterPro:IPR006163), Acyl carrier protein (ACP) (InterPro:IPR003231), Acyl carrier p…	****	gene:4010713302,UniProt:Q9FGJ4
Cab009377.1	A02_026659146_026659706	4.42365	0.761498	transcription factor activity, sequence-specific DNA binding, transcription cofactor activity, protein binding, nucleus, transcription, DNA-templated, regulation of transcription, DNA-templated, sequence-specific DNA binding, protein heterodimerization activity, long-day photoperiodism, flowering	AT5G47640.1	nuclear factor Y, subunit B10	561	0	78.8	nuclear factor Y, subunit B2		1	NF-YB2		nuclear factor Y, subunit B2	nuclear factor Y, subunit B2 (NF-YB2); FUNCTIONS IN: sequence-specific DNA binding transcription factor activity; INVOLVED IN: regulation of transcription, DNA-dependent; LOCATED IN: nucleus, intracellular; EXPRESSED IN: 23 plant structures; EXPRESSED DURING: 13 growth stages; CONTAINS InterPro DOMAIN/s: Transcription factor, CBFA/NFYB, DNA topoisomerase (InterPro:IPR003957), Transcription factor…	*****	PMID:11118137,gene:2168982,UniProt:Q9FGJ3
Cab009378.1	A02_026659958_026661682	0.0136221	0.389556	NAD+ diphosphatase activity, cytosol, response to oxidative stress, hydrolase activity, metal ion binding, ADP-ribose diphosphatase activity, NAD binding	AT5G47650.3	nudix hydrolase homolog 2	1725	4.83695e-67	82	nudix hydrolase homolog 2			NUDT2	ATNUDT2,nudix hydrolase homolog 2,ATNUDX2,ARABIDOPSIS THALIANA NUDIX HYDROLASE HOMOLOG 2	nudix hydrolase homolog 2			UniProt:Q94B74
Cab009379.1	A02_026662398_026668953	0.873703	3.55974	molecular_function, mitochondrion, biological_process	AT3G05340.1	nuclear factor Y, subunit B6	6556	0	76.8	Tetratricopeptide repeat (TPR)-like superfamily protein		1				Tetratricopeptide repeat (TPR)-like superfamily protein; CONTAINS InterPro DOMAIN/s: Pentatricopeptide repeat (InterPro:IPR002885); BEST Arabidopsis thaliana protein match is: Pentatricopeptide repeat (PPR) superfamily protein (TAIR:AT3G25970.1); Has 36706 Blast hits to 13004 proteins in 235 species: Archae - 0; Bacteria - 2; Metazoa - 52; Fungi - 64; Plants - 36145; Viruses - 0; Other Eukaryotes…	*****	gene:2096298,UniProt:Q9MA85
Cab009380.1	A02_026669512_026681025	1.20495	0.321813	chromatin, nucleus, mitochondrion, cytosol, DNA repair, mitotic sister chromatid cohesion, chloroplast, microsporogenesis	AT5G47690.1	Calcium-dependent lipid-binding ( domain) family	11514	2.34558e-131	86.4	binding protein		2		PDS5		binding; FUNCTIONS IN: binding; INVOLVED IN: biological_process unknown; LOCATED IN: mitochondrion, nucleus, chloroplast; EXPRESSED IN: cotyledon, guard cell, cultured cell; CONTAINS InterPro DOMAIN/s: Armadillo-type fold (InterPro:IPR016024); BEST Arabidopsis thaliana protein match is: ARM repeat superfamily protein (TAIR:AT1G77600.2); Has 16808 Blast hits to 11211 proteins in 698 species: Archa…	****	PMID:14671022,PMID:15028209,PMID:18433157,PMID:21166475,gene:3441454,UniProt:B6EUB3
BnaA02g25650D	A02_026669941_026677135.001			mRNA binding, structural constituent of ribosome, cytoplasm, vacuole, cytosol, ribosome, translation, plasmodesma, large ribosomal subunit, membrane, cytosolic large ribosomal subunit, cytosolic ribosome	AT5G27850.2	SUGAR-INSENSITIVE 3	375	0.00396755	79.4	Ribosomal protein L18e/L15 superfamily protein
BnaA02g25660D	A02_026669941_026677135.002			ubiquitin-protein transferase activity, zinc ion binding, integral component of membrane, protein ubiquitination, metal ion binding	AT4G28890.1	kinase with adenine nucleotide alpha hydrolases-like domain-containing	309	0.00321509	87.17	RING/U-box superfamily protein		1				RING/U-box superfamily protein; FUNCTIONS IN: ubiquitin-protein ligase activity, zinc ion binding; LOCATED IN: endomembrane system; EXPRESSED IN: root stele, root endodermis, hypocotyl, root, primary root differentiation zone; CONTAINS InterPro DOMAIN/s: Zinc finger, RING-type (InterPro:IPR001841), Zinc finger, C3HC4 RING-type (InterPro:IPR018957); BEST Arabidopsis thaliana protein match is: RING…	*****	PMID:15644464,PMID:16581911,gene:2123557,UniProt:Q5XF85
BnaA02g25670D	A02_026669941_026677135.003			nucleus, plasma membrane, signal transduction	AT4G23440.2	RING U-box superfamily	1746	2.7012e-127	84.2	Disease resistance protein (TIR-NBS class)								UniProt:O81740
Cab009381.1	A02_026681436_026682291			acetyl-CoA C-acetyltransferase activity, cytoplasm, cytosol, fatty acid beta-oxidation, metabolic process, transferase activity, transferring acyl groups other than amino-acyl groups, metal ion binding	AT5G47720.5	Thiolase family	856	4.00465e-39	83.29	Thiolase family protein	Encodes a functional acetoacetyl-CoA thiolase that is functionally redundant with AACT2. Loss-of-function mutants show no apparent growth phenotypes.	2	AACT1		acetoacetyl-CoA thiolase 1	Thiolase family protein; FUNCTIONS IN: transferase activity, transferring acyl groups other than amino-acyl groups, acetyl-CoA C-acetyltransferase activity, catalytic activity; INVOLVED IN: metabolic process; LOCATED IN: cellular_component unknown; EXPRESSED IN: 19 plant structures; EXPRESSED DURING: 10 growth stages; CONTAINS InterPro DOMAIN/s: Thiolase (InterPro:IPR002155), Thiolase, active sit…	****	gene:1009022468,UniProt:F4JYM8
Cab009382.1	A02_026684420_026686329	1.37354	3.82104	transporter activity, cytoplasm, Golgi apparatus, transport	AT5G47730.4	Sec14p-like phosphatidylinositol transfer family	1910	1.10474e-94	84.33	Sec14p-like phosphatidylinositol transfer family protein								UniProt:Q9FIK6
Cab009383.1	A02_026688092_026689992			protein kinase activity, protein serine/threonine kinase activity, protein binding, ATP binding, nucleus, nucleolus, cytoplasm, plasma membrane, protein phosphorylation, auxin-activated signaling pathway, basipetal auxin transport, kinase activity, intracellular signal transduction	AT5G47750.1	Adenine nucleotide alpha hydrolases-like superfamily	1901	1.33587e-150	76.1	D6 protein kinase like 2		2	D6PKL2		D6 protein kinase like 2	D6 protein kinase like 2 (D6PKL2); FUNCTIONS IN: kinase activity; INVOLVED IN: protein amino acid phosphorylation; LOCATED IN: nucleolus, nucleus, cytoplasm; EXPRESSED IN: 22 plant structures; EXPRESSED DURING: 13 growth stages; CONTAINS InterPro DOMAIN/s: Protein kinase, catalytic domain (InterPro:IPR000719), Serine/threonine-protein kinase domain (InterPro:IPR002290), Serine/threonine-protein k…	****	PMID:13678909,PMID:19168677,gene:2160921,UniProt:Q39183
Cab009385.1	A02_026700432_026700896			plasma membrane, glycerol metabolic process, glycerophosphodiester phosphodiesterase activity, anchored component of membrane	AT3G20520.1	SHV3-like 3	465	4.65132e-54	74	SHV3-like 3	Encodes a member of the glycerophosphodiester phosphodiesterase like (GDPD-like) family.	1	SVL3	GDPDL5,Glycerophosphodiester phosphodiesterase (GDPD) like 5	SHV3-like 3	SHV3-like 3 (SVL3); FUNCTIONS IN: phosphoric diester hydrolase activity, glycerophosphodiester phosphodiesterase activity; INVOLVED IN: glycerol metabolic process, lipid metabolic process; LOCATED IN: anchored to membrane; EXPRESSED IN: 10 plant structures; EXPRESSED DURING: 4 anthesis, C globular stage, petal differentiation and expansion stage; CONTAINS InterPro DOMAIN/s: PLC-like phosphodieste…	*****	PMID:12805588,gene:2085709,UniProt:F4JEQ1
Cab009386.1	A02_026703635_026705546	0.718307	1.69552	dimethylallyltranstransferase activity, geranyltranstransferase activity, cytoplasm, mitochondrion, cytosol, cholesterol biosynthetic process, geranyl diphosphate biosynthetic process, farnesyl diphosphate biosynthetic process, metal ion binding	AT5G47770.1	farnesyl diphosphate synthase 2	1912	6.12206e-79	88	farnesyl diphosphate synthase 1	Encodes a protein with farnesyl diphosphate synthase activity.	2	FPS1		farnesyl diphosphate synthase 1	farnesyl diphosphate synthase 1 (FPS1); FUNCTIONS IN: dimethylallyltranstransferase activity, geranyltranstransferase activity; INVOLVED IN: farnesyl diphosphate biosynthetic process, isoprenoid biosynthetic process; EXPRESSED IN: 24 plant structures; EXPRESSED DURING: 14 growth stages; CONTAINS InterPro DOMAIN/s: Terpenoid synthase (InterPro:IPR008949), Polyprenyl synthetase (InterPro:IPR000092)…	****	PMID:8631820,PMID:7858223,gene:2160946,UniProt:Q09152
Cab009387.1	A02_026713191_026714505		6.80801	cytoplasm, biological_process, plastid, chloroplast envelope	AT5G52410.2	oxidoreductase transition metal ion-binding	1315	0.622723	93.8	oxidoreductase/transition metal ion-binding protein		6				INVOLVED IN: biological_process unknown; LOCATED IN: chloroplast; EXPRESSED IN: 13 plant structures; EXPRESSED DURING: 6 growth stages; CONTAINS InterPro DOMAIN/s: S-layer homology domain (InterPro:IPR001119); BEST Arabidopsis thaliana protein match is: unknown protein (TAIR:AT5G23890.1); Has 35333 Blast hits to 34131 proteins in 2444 species: Archae - 798; Bacteria - 22429; Metazoa - 974; Fungi …	**	gene:1006229236,UniProt:F4KG64
Cab009388.1	A02_026726163_026729874	1.68509	1.6523	molecular_function, extracellular region, biological_process, integral component of membrane	AT5G25410.1	transmembrane , (DUF239)	3712	7.07772e-50	72.1	transmembrane protein, putative (DUF239)		1				Protein of Unknown Function (DUF239); FUNCTIONS IN: molecular_function unknown; INVOLVED IN: biological_process unknown; LOCATED IN: endomembrane system; CONTAINS InterPro DOMAIN/s: Protein of unknown function DUF239, plant (InterPro:IPR004314); BEST Arabidopsis thaliana protein match is: Protein of Unknown Function (DUF239) (TAIR:AT5G60380.1); Has 30201 Blast hits to 17322 proteins in 780 specie…	*****	gene:2145496,UniProt:Q941C9
Cab009389.1	A02_026733685_026737016			serine-type endopeptidase activity, proteolysis	AT5G59810.1	Subtilase family	3332	1.30711e-77	72.1	Subtilase family protein		1	SBT5.4			SBT5.4; FUNCTIONS IN: identical protein binding, serine-type endopeptidase activity; INVOLVED IN: proteolysis, negative regulation of catalytic activity; EXPRESSED IN: 12 plant structures; EXPRESSED DURING: 4 anthesis, C globular stage, petal differentiation and expansion stage; CONTAINS InterPro DOMAIN/s: Protease-associated PA (InterPro:IPR003137), Proteinase inhibitor, propeptide (InterPro:IPR…	*****	PMID:15894741,gene:2168056,UniProt:F4JXC5
Cab009390.1	A02_026738175_026740955	1.77595	0.46506	Golgi membrane, Golgi apparatus, integral component of membrane, carbohydrate biosynthetic process, transferase activity, transferring glycosyl groups, pectin biosynthetic process, polygalacturonate 4-alpha-galacturonosyltransferase activity, cell wall organization	AT5G47780.1	galacturonosyltransferase 3	2781	0	70	galacturonosyltransferase 4	Encodes a protein with putative galacturonosyltransferase activity.	2	GAUT4		galacturonosyltransferase 4	galacturonosyltransferase 4 (GAUT4); FUNCTIONS IN: polygalacturonate 4-alpha-galacturonosyltransferase activity, transferase activity, transferring glycosyl groups; INVOLVED IN: carbohydrate biosynthetic process; LOCATED IN: endomembrane system; EXPRESSED IN: 22 plant structures; EXPRESSED DURING: 13 growth stages; CONTAINS InterPro DOMAIN/s: Glycosyl transferase, family 8 (InterPro:IPR002495); B…	****	gene:2160956,UniProt:Q93ZX7
Cab009391.1	A02_026741335_026742664	1.67458	1.6937	DNA binding, transcription factor activity, sequence-specific DNA binding, nucleus, transcription, DNA-templated, regulation of transcription, DNA-templated	AT2G01060.2	Homeodomain-like superfamily	1330	4.80499e-167	81.5	myb-like HTH transcriptional regulator family protein		2				myb-like HTH transcriptional regulator family protein; BEST Arabidopsis thaliana protein match is: myb-like HTH transcriptional regulator family protein (TAIR:AT3G13040.2); Has 35333 Blast hits to 34131 proteins in 2444 species: Archae - 798; Bacteria - 22429; Metazoa - 974; Fungi - 991; Plants - 531; Viruses - 0; Other Eukaryotes - 9610 (source: NCBI BLink).	****	gene:1006227953,UniProt:F4IM72
Cab009392.1	A02_026744134_026745049			molecular_function, Golgi apparatus, plasma membrane, biological_process	AT2G01070.2	Lung seven transmembrane receptor family	916	2.89128e-60	81.33	Lung seven transmembrane receptor family protein		2				Lung seven transmembrane receptor family protein; FUNCTIONS IN: molecular_function unknown; INVOLVED IN: biological_process unknown; LOCATED IN: endomembrane system, integral to membrane; EXPRESSED IN: 22 plant structures; EXPRESSED DURING: 13 growth stages; CONTAINS InterPro DOMAIN/s: Transmembrane receptor, eukaryota (InterPro:IPR009637); BEST Arabidopsis thaliana protein match is: Lung seven t…	****	gene:4515100978,UniProt:B3H5T8
Cab009393.1	A02_026745308_026748203		2.4277	molecular_function, plasma membrane, biological_process, integral component of membrane	AT2G01080.1	Late embryogenesis abundant (LEA) hydroxyproline-rich glyco family	2896	2.33224e-143	82.67	Late embryogenesis abundant (LEA) hydroxyproline-rich glycoprotein family		2				Late embryogenesis abundant (LEA) hydroxyproline-rich glycoprotein family; FUNCTIONS IN: molecular_function unknown; INVOLVED IN: biological_process unknown; LOCATED IN: plasma membrane; EXPRESSED IN: 14 plant structures; EXPRESSED DURING: 6 growth stages; CONTAINS InterPro DOMAIN/s: Late embryogenesis abundant protein, group 2 (InterPro:IPR004864); BEST Arabidopsis thaliana protein match is: Lat…	****	PMID:17317660,PMID:17644812,gene:2045770,UniProt:Q9SJV8
Cab009394.1	A02_026749112_026750466		0.909375	mitochondrial respiratory chain complex III, mitochondrial electron transport, ubiquinol to cytochrome c, ubiquinol-cytochrome-c reductase activity	AT2G01090.4	Ubiquinol-cytochrome C reductase hinge	1355	1.83638e-39	86.29	Ubiquinol-cytochrome C reductase hinge protein								UniProt:Q9SJV7
Cab009395.1	A02_026751988_026752683	0.159671	5.98758	molecular_function, nucleus, biological_process	AT2G01100.3	FAM133-like protein	696	0	80	FAM133-like protein		2				unknown protein; Has 35333 Blast hits to 34131 proteins in 2444 species: Archae - 798; Bacteria - 22429; Metazoa - 974; Fungi - 991; Plants - 531; Viruses - 0; Other Eukaryotes - 9610 (source: NCBI BLink).	****	gene:1006228102,UniProt:Q9SJV6
Cab009396.1	A02_026754968_026756268	1.64779	0.297886	plasma membrane, chloroplast, chloroplast thylakoid membrane, double fertilization forming a zygote and endosperm, proton motive force dependent protein transmembrane transporter activity, thylakoid membrane organization, integral component of thylakoid membrane, TAT protein transport complex, receptor complex, protein transport by the Tat complex, intracellular protein transmembrane transport	AT2G01110.1	Sec-independent periplasmic translocase	1301	6.12688e-115	91	Sec-independent periplasmic protein translocase	mutant is Albino and pale green; Chloroplast Protein Translocation (tatC). Core subunit of the chloroplast Tat translocase. Integral chloroplast thylakoid membrane protein.	3	APG2	PGA2,TATC,TWIN-ARGININE TRANSLOCATION C,UNE3,unfertilized embryo sac 3	ALBINO AND PALE GREEN 2	ALBINO AND PALE GREEN 2 (APG2); FUNCTIONS IN: proton motive force dependent protein transmembrane transporter activity; INVOLVED IN: thylakoid membrane organization, double fertilization forming a zygote and endosperm; LOCATED IN: chloroplast thylakoid membrane, receptor complex, chloroplast, integral to thylakoid membrane; EXPRESSED IN: 22 plant structures; EXPRESSED DURING: 13 growth stages; CO…	****	PMID:18431481,gene:2045749,UniProt:Q9SJV5
Cab009397.1	A02_026758576_026759104			origin recognition complex, DNA binding, DNA replication origin binding, protein binding, ATP binding, nucleus, nuclear origin of replication recognition complex, DNA replication, DNA replication initiation	AT2G01120.2	origin recognition complex subunit 4	529	1.86123e-53	91	origin recognition complex subunit 4	Origin Recognition Complex subunit 4. Involved in the initiation of DNA replication. Regulated transcriptionally during cell cycle, peaking at G1/S-phase. Target of E2F/DF family of transcription factors. Interacts with all ORC subunits except ORC1b.	3	ORC4	ATORC4,ORIGIN RECOGNITION COMPLEX SUBUNIT 4	origin recognition complex subunit 4	origin recognition complex subunit 4 (ORC4); CONTAINS InterPro DOMAIN/s: ATPase, AAA-type, core (InterPro:IPR003959), Origin recognition complex, subunit 4 (InterPro:IPR016527).	****	gene:6530296629,UniProt:F4IM82
Cab009398.2	A02_026760960_026762975	0.939563	1.73522	fructose-bisphosphate aldolase activity, mitochondrion, gluconeogenesis, glycolytic process, pentose-phosphate shunt, response to oxidative stress, chloroplast, chloroplast thylakoid, plastid, chloroplast stroma, plastoglobule, response to cadmium ion	AT2G01140.1	Aldolase superfamily	2016	0	71.1	Aldolase superfamily protein		2	PDE345		PIGMENT DEFECTIVE 345	Aldolase superfamily protein; FUNCTIONS IN: fructose-bisphosphate aldolase activity; INVOLVED IN: response to oxidative stress, response to cadmium ion, pentose-phosphate shunt; LOCATED IN: mitochondrion, chloroplast, plastoglobule; EXPRESSED IN: 25 plant structures; EXPRESSED DURING: 15 growth stages; CONTAINS InterPro DOMAIN/s: Aldolase-type TIM barrel (InterPro:IPR013785), Fructose-bisphosphat…	****	PMID:12492832,PMID:10725559,PMID:14671022,PMID:15028209,PMID:16414959,PMID:16502469,PMID:16461379,PMID:18431481,PMID:18385124,gene:2038725,UniProt:Q9ZU52
Cab009399.1	A02_026768363_026768818		3.07	ubiquitin-protein transferase activity, protein binding, nucleus, cytoplasm, zinc ion binding, abscisic acid-activated signaling pathway, positive regulation of abscisic acid-activated signaling pathway, protein ubiquitination, proteasome-mediated ubiquitin-dependent protein catabolic process, metal ion binding, regulation of response to osmotic stress, ubiquitin protein ligase activity, response…	AT2G01150.1	RING-H2 finger 2B	456	4.87379e-79	74.5	RING-H2 finger protein 2B	Encodes a RING-H2 finger protein that is expressed in vascular tissue, root tips, embryos and pistils.	1	RHA2B		RING-H2 finger protein 2B	RING-H2 finger protein 2B (RHA2B); CONTAINS InterPro DOMAIN/s: Zinc finger, RING-type (InterPro:IPR001841), Zinc finger, C3HC4 RING-type (InterPro:IPR018957); BEST Arabidopsis thaliana protein match is: RING-H2 finger A2A (TAIR:AT1G15100.1); Has 8536 Blast hits to 8514 proteins in 269 species: Archae - 0; Bacteria - 0; Metazoa - 2151; Fungi - 713; Plants - 4534; Viruses - 16; Other Eukaryotes - 1…	*****	gene:2038765,UniProt:Q9ZU51
Cab009400.1	A02_026771428_026773702		0.178839	amino acid transmembrane transport, L-glutamate transmembrane transporter activity, mitochondrion, integral component of plasma membrane, amino acid transmembrane transporter activity, L-alanine transmembrane transporter activity, arginine transmembrane transporter activity, gamma-aminobutyric acid transmembrane transporter activity, L-lysine transmembrane transporter activity, antiporter activit…	AT2G01170.2	bidirectional amino acid transporter 1	2275	3.09638e-115	85.67	bidirectional amino acid transporter 1	Encodes a bidirectional amino acid transporter that can transport ala, arg, glu and lys, GABA but not pro with both export and import activity. Its expression is localized in the vascular tissues suggesting a function in amino acids export from the phloem into sink tissue.	2	BAT1	AtGABP,GABP,GABA permease	bidirectional amino acid transporter 1	bidirectional amino acid transporter 1 (BAT1); FUNCTIONS IN: arginine transmembrane transporter activity, L-lysine transmembrane transporter activity, L-alanine transmembrane transporter activity, L-glutamate transmembrane transporter activity; INVOLVED IN: transport, amino acid transport, transmembrane transport; LOCATED IN: integral to membrane, membrane; EXPRESSED IN: 24 plant structures; EXPR…	****	gene:1006228001,UniProt:Q5FV40
BnaA02g27120D	A02_026784840_026784993			catalytic activity, cytoplasm, cytosol, branched-chain amino acid biosynthetic process, isoleucine biosynthetic process, leucine biosynthetic process, valine biosynthetic process, methionine-oxo-acid transaminase activity, glucosinolate biosynthetic process from homomethionine, L-leucine transaminase activity, L-valine transaminase activity, L-isoleucine transaminase activity, L-methionine salvage	AT1G50110.2	D-aminoacid aminotransferase-like PLP-dependent enzymes superfamily	153	0.0616025	90.3	D-aminoacid aminotransferase-like PLP-dependent enzymes superfamily protein
Cab009401.1	A02_026785216_026786130			molecular_function, biological_process, integral component of membrane	AT2G03330.1	F-box family	915	5.22168e-57	76.33	transmembrane protein		8				unknown protein; BEST Arabidopsis thaliana protein match is: unknown protein (TAIR:AT3G11810.1); Has 370 Blast hits to 370 proteins in 33 species: Archae - 0; Bacteria - 0; Metazoa - 0; Fungi - 0; Plants - 368; Viruses - 0; Other Eukaryotes - 2 (source: NCBI BLink).	*	gene:2063845,UniProt:Q9ZQ69
Cab009402.1	A02_026792419_026792933			endoplasmic reticulum membrane, biological_process, integral component of membrane	AT2G01240.1	reticulon B15	515	1.07029e-24	94	reticulon-like protein B15		1				Reticulon family protein; INVOLVED IN: biological_process unknown; LOCATED IN: endoplasmic reticulum; CONTAINS InterPro DOMAIN/s: Reticulon (InterPro:IPR003388); BEST Arabidopsis thaliana protein match is: VIRB2-interacting protein 2 (TAIR:AT4G11220.1); Has 375 Blast hits to 375 proteins in 24 species: Archae - 0; Bacteria - 0; Metazoa - 12; Fungi - 5; Plants - 358; Viruses - 0; Other Eukaryotes …	*****	gene:2038735
Cab009403.1	A02_026793915_026803014			nitrogen compound metabolic process, putrescine biosynthetic process, hydrolase activity, acting on carbon-nitrogen (but not peptide) bonds, putrescine biosynthetic process from arginine, N-carbamoylputrescine amidase activity	AT2G27450.1	nitrilase 1	9100	1.02979e-39	80.5	nitrilase-like protein 1	Encodes N-carbamoylputrescine amidohydrolase that is involved in putrescine and polyamine biosynthesis.	2	NLP1	ATNLP1,CPA	nitrilase-like protein 1	nitrilase-like protein 1 (NLP1); CONTAINS InterPro DOMAIN/s: Nitrilase/cyanide hydratase and apolipoprotein N-acyltransferase (InterPro:IPR003010), N-carbamoylputrescine amidase (InterPro:IPR017755); BEST Arabidopsis thaliana protein match is: beta-ureidopropionase (TAIR:AT5G64370.1); Has 12192 Blast hits to 12142 proteins in 2277 species: Archae - 244; Bacteria - 8385; Metazoa - 492; Fungi - 451…	****	gene:2038622,UniProt:Q8VYF5-2
Cab009404.1	A02_026808587_026809641			endoplasmic reticulum membrane, biological_process, integral component of membrane	AT2G01240.1	reticulon B15	1055	2.10882e-37	82	reticulon-like protein B15		1				Reticulon family protein; INVOLVED IN: biological_process unknown; LOCATED IN: endoplasmic reticulum; CONTAINS InterPro DOMAIN/s: Reticulon (InterPro:IPR003388); BEST Arabidopsis thaliana protein match is: VIRB2-interacting protein 2 (TAIR:AT4G11220.1); Has 375 Blast hits to 375 proteins in 24 species: Archae - 0; Bacteria - 0; Metazoa - 12; Fungi - 5; Plants - 358; Viruses - 0; Other Eukaryotes …	*****	gene:2038735
Cab009405.1	A02_026811860_026814976	0.344359	0.444376	mRNA binding, structural constituent of ribosome, cell wall, cytoplasm, vacuole, vacuolar membrane, cytosol, ribosome, plasma membrane, translation, chloroplast, large ribosomal subunit, membrane, cytosolic large ribosomal subunit, cytosolic ribosome	AT2G01250.1	Ribosomal L30 L7 family	3117	2.35694e-99	80.9	Ribosomal protein L30/L7 family protein		2				Ribosomal protein L30/L7 family protein; FUNCTIONS IN: structural constituent of ribosome, transcription regulator activity; INVOLVED IN: translation; LOCATED IN: in 8 components; EXPRESSED IN: 27 plant structures; EXPRESSED DURING: 14 growth stages; CONTAINS InterPro DOMAIN/s: Ribosomal protein L30, N-terminal (InterPro:IPR012988), Ribosomal protein L7, eukaryotic (InterPro:IPR005998), Ribosomal…	****	PMID:15028209,PMID:15215502,PMID:15734919,PMID:16287169,PMID:17151019,PMID:17317660,PMID:17432890,PMID:17934214,PMID:18431481,gene:2038740,UniProt:P60040
Cab009406.1	A02_026817532_026818262			cytoplasm, biological_process	AT5G47540.1	Mo25 family	731	2.79342e-21	89.5	Mo25 family protein		2				Mo25 family protein; FUNCTIONS IN: binding; INVOLVED IN: biological_process unknown; EXPRESSED IN: 24 plant structures; EXPRESSED DURING: 15 growth stages; CONTAINS InterPro DOMAIN/s: Mo25-like (InterPro:IPR013878), Armadillo-type fold (InterPro:IPR016024); BEST Arabidopsis thaliana protein match is: Mo25 family protein (TAIR:AT4G17270.1); Has 570 Blast hits to 568 proteins in 189 species: Archae…	****	gene:2168957,UniProt:Q9FGK3
Cab009407.1	A02_026818906_026819345			SNARE binding, SNAP receptor activity, nucleus, endoplasmic reticulum, plasma membrane, protein targeting to membrane, intracellular protein transport, vesicle fusion, protein transporter activity, plasmodesma, integral component of membrane, SNARE complex, vesicle docking	AT3G09740.1	syntaxin of plants 73	440	1.99862e-39	75.7	syntaxin of plants 71	syntaxin of plants 71 (SYP71)	2	SYP71	ATSYP71	syntaxin of plants 71	syntaxin of plants 71 (SYP71); FUNCTIONS IN: protein transporter activity; INVOLVED IN: intracellular protein transport, protein targeting to membrane; LOCATED IN: integral to membrane, endoplasmic reticulum, plasma membrane; EXPRESSED IN: 24 plant structures; EXPRESSED DURING: 13 growth stages; CONTAINS InterPro DOMAIN/s: Target SNARE coiled-coil domain (InterPro:IPR000727), Syntaxin/epimorphin,…	****	PMID:15060130,PMID:16618929,PMID:17317660,PMID:17644812,gene:2075053,UniProt:Q9SF29
Cab009408.1	A02_026831962_026832624			protein kinase activity, ATP binding, extracellular region, integral component of membrane	AT1G24650.1	Leucine-rich repeat kinase family	663	1.49135e-11	72	Leucine-rich repeat protein kinase family protein		2				Leucine-rich repeat protein kinase family protein; FUNCTIONS IN: protein serine/threonine kinase activity, protein kinase activity, ATP binding; INVOLVED IN: protein amino acid phosphorylation; LOCATED IN: endomembrane system; EXPRESSED IN: sperm cell; CONTAINS InterPro DOMAIN/s: Protein kinase, ATP binding site (InterPro:IPR017441), Protein kinase, catalytic domain (InterPro:IPR000719), Leucine-…	****	gene:3434132,UniProt:Q9FYK0
Cab009409.1	A02_026834932_026836702			molecular_function, biological_process	AT1G35180.1	TRAM, LAG1 and CLN8 (TLC) lipid-sensing domain containing	1771	5.65364e-117	81.33	TRAM, LAG1 and CLN8 (TLC) lipid-sensing domain containing protein		2				TRAM, LAG1 and CLN8 (TLC) lipid-sensing domain containing protein; FUNCTIONS IN: molecular_function unknown; INVOLVED IN: biological_process unknown; LOCATED IN: integral to membrane; CONTAINS InterPro DOMAIN/s: TRAM/LAG1/CLN8 homology domain (InterPro:IPR006634); BEST Arabidopsis thaliana protein match is: TRAM, LAG1 and CLN8 (TLC) lipid-sensing domain containing protein (TAIR:AT1G35170.1); Has …	****	gene:2203255,UniProt:Q6IDJ6
Cab009410.1	A02_026839119_026841905	0.749329	0.0578428	molecular_function, nucleus, biological_process	AT2G01260.2	heat shock , (DUF789)	2787	1.41708e-120	74.86	hypothetical protein (DUF789)		2				Protein of unknown function (DUF789); CONTAINS InterPro DOMAIN/s: Protein of unknown function DUF789 (InterPro:IPR008507); BEST Arabidopsis thaliana protein match is: Protein of unknown function (DUF789) (TAIR:AT1G15030.1); Has 35333 Blast hits to 34131 proteins in 2444 species: Archae - 798; Bacteria - 22429; Metazoa - 974; Fungi - 991; Plants - 531; Viruses - 0; Other Eukaryotes - 9610 (source:…	****	gene:1006227999,UniProt:F4IN82
Cab009411.1	A02_026845332_026847815	2.62483	3.60279	protein disulfide isomerase activity, extracellular region, extracellular space, endosome, Golgi apparatus, trans-Golgi network, integral component of membrane, flavin-linked sulfhydryl oxidase activity, thiol oxidase activity, integral component of Golgi membrane, cell redox homeostasis, oxidation-reduction process	AT2G01270.3	quiescin-sulfhydryl oxidase 2	2484	9.68003e-154	81.71	quiescin-sulfhydryl oxidase 2			QSOX2	AtQSOX2,quiescin-sulfhydryl oxidase 2	quiescin-sulfhydryl oxidase 2
Cab009412.1	A02_026848317_026849335			zinc ion binding	AT2G01275.4	RING FYVE PHD zinc finger superfamily	1019	5.81444e-95	79.1	RING/FYVE/PHD zinc finger superfamily protein								UniProt:Q6NKQ5
Cab009413.1	A02_026851840_026853386	1.20269	0.406241	ribose-5-phosphate isomerase activity, cytoplasm, cell death, pentose-phosphate shunt, non-oxidative branch, vegetative to reproductive phase transition of meristem	AT2G01290.1	Ribose 5-phosphate isomerase, type A	1547	0	77.75	ribose-5-phosphate isomerase 2	Cytosolic ribose-5-phosphate isomerase. Knockout mutation causes chloroplast dysfunction, late flowering and premature cell death.	1	RPI2		ribose-5-phosphate isomerase 2	ribose-5-phosphate isomerase 2 (RPI2); CONTAINS InterPro DOMAIN/s: Ribose-5-phosphate isomerase, type A, subgroup (InterPro:IPR020672), Ribose 5-phosphate isomerase, type A (InterPro:IPR004788); BEST Arabidopsis thaliana protein match is: Ribose 5-phosphate isomerase, type A protein (TAIR:AT1G71100.1); Has 5035 Blast hits to 5035 proteins in 1937 species: Archae - 235; Bacteria - 3542; Metazoa - …	*****	PMID:17059404,gene:2038800,UniProt:Q9ZU38
Cab009414.1	A02_026854365_026855390		0.0308012	molecular_function, biological_process, chloroplast, integral component of membrane	AT2G01300.1	mediator of RNA polymerase II transcription subunit	1026	3.44873e-161	76.5	mediator of RNA polymerase II transcription subunit		1				unknown protein; BEST Arabidopsis thaliana protein match is: unknown protein (TAIR:AT1G15010.1); Has 73 Blast hits to 73 proteins in 12 species: Archae - 0; Bacteria - 0; Metazoa - 0; Fungi - 0; Plants - 73; Viruses - 0; Other Eukaryotes - 0 (source: NCBI BLink).	*****	gene:2038815,UniProt:Q9ZU37
Cab009415.1	A02_026856888_026860092	0.910226	0.00791893	ATP binding, plasma membrane, chloroplast, chloroplast envelope, integral component of membrane, ATPase activity, ATPase activity, coupled to transmembrane movement of substances	AT2G01320.6	ABC-2 type transporter family	3205	0	85.13	ABC-2 type transporter family protein			ABCG7		ATP-binding cassette G7

## Sheet: BnA02_0286
bn_gene	loc	snp (-log10P)	gem (-log10P)	GO enrichment analysis	at_gene	at_description	length	e-value	sim_mean	note	curator_summary	conf_class	symbol	Alias	full_name	computational_description	conf_rating	Dbxref
Cab026495.1	A02_028608283_028610284			nucleus, cytoplasm, biological_process	AT5G61200.1	myosin heavy chain	2002	0.0224686	87.1	myosin heavy chain-like protein		1				BEST Arabidopsis thaliana protein match is: myosin heavy chain-related (TAIR:AT5G07890.2); Has 22208 Blast hits to 14344 proteins in 1121 species: Archae - 324; Bacteria - 1921; Metazoa - 12512; Fungi - 1464; Plants - 1009; Viruses - 53; Other Eukaryotes - 4925 (source: NCBI BLink).	*****	gene:2159410,UniProt:Q45GE3
Cab026496.2	A02_028618475_028618939		8.1007	molecular_function, nucleus, biological_process	AT3G25870.1	hypothetical protein	465	2.74432e-82	74.75	hypothetical protein		1				unknown protein; BEST Arabidopsis thaliana protein match is: unknown protein (TAIR:AT1G13360.1); Has 50 Blast hits to 50 proteins in 12 species: Archae - 0; Bacteria - 0; Metazoa - 0; Fungi - 0; Plants - 50; Viruses - 0; Other Eukaryotes - 0 (source: NCBI BLink).	*****	gene:2092104,UniProt:Q9LUA5
Cab026497.1	A02_028633542_028635449		7.82	DNA binding, transcription factor activity, sequence-specific DNA binding, nucleus, transcription, DNA-templated, regulation of transcription, DNA-templated, ethylene-activated signaling pathway	AT3G25890.2	Integrase-type DNA-binding superfamily	1908	1.17517e-157	77.2	Integrase-type DNA-binding superfamily protein	encodes a member of the ERF (ethylene response factor) subfamily B-6 of ERF/AP2 transcription factor family. The protein contains one AP2 domain. There are 12 members in this subfamily including RAP2.11.	1	CRF11		cytokinin response factor 11	Integrase-type DNA-binding superfamily protein; FUNCTIONS IN: DNA binding, sequence-specific DNA binding transcription factor activity; INVOLVED IN: regulation of transcription, DNA-dependent; LOCATED IN: nucleus; EXPRESSED IN: 22 plant structures; EXPRESSED DURING: 13 growth stages; CONTAINS InterPro DOMAIN/s: DNA-binding, integrase-type (InterPro:IPR016177), Pathogenesis-related transcriptional…	*****	gene:4010712626,UniProt:Q9LUA2
Cab026498.1	A02_028639811_028640517		10.0426	receptor binding, extracellular space, mitochondrion, signal transduction, multicellular organism development, apoplast	AT3G25905.1	CLAVATA3 ESR-RELATED 27	707	6.74496e-124	75	CLAVATA3/ESR-RELATED 27	Member of a large family of putative ligands homologous to the Clavata3 gene. Consists of a single exon.	1	CLE27		CLAVATA3/ESR-RELATED 27	CLAVATA3/ESR-RELATED 27 (CLE27); Has 9 Blast hits to 9 proteins in 4 species: Archae - 0; Bacteria - 0; Metazoa - 0; Fungi - 0; Plants - 9; Viruses - 0; Other Eukaryotes - 0 (source: NCBI BLink).	*****	gene:3701142,UniProt:Q9LUA1
Cab026499.1	A02_028642657_028643607			molecular_function, nucleus, plasma membrane, biological_process	AT2G33490.4	hydroxyproline-rich glyco family	951	0.447201	98	hydroxyproline-rich glycoprotein family protein
Cab026500.1	A02_028650085_028650597			calcium ion binding, vacuole, plasma membrane, biological_process	AT1G18210.1	Calcium-binding EF-hand family	513	0.820183	100	Calcium-binding EF-hand family protein		1				Calcium-binding EF-hand family protein; FUNCTIONS IN: calcium ion binding; INVOLVED IN: biological_process unknown; LOCATED IN: plasma membrane, vacuole; EXPRESSED IN: 25 plant structures; EXPRESSED DURING: 13 growth stages; CONTAINS InterPro DOMAIN/s: EF-Hand 1, calcium-binding site (InterPro:IPR018247), EF-HAND 2 (InterPro:IPR018249), EF-hand-like domain (InterPro:IPR011992), Calcium-binding EF…	*****	PMID:15539469,PMID:16023399,PMID:17317660,gene:3434987,UniProt:Q9LE22
Cab026501.1	A02_028662822_028663337			single-stranded DNA binding, RNA binding, copper ion binding, protein binding, ATP binding, mitochondrion, mRNA processing, response to cold, cytidine to uridine editing, mitochondrial mRNA modification	AT5G61030.2	BTB POZ domain-containing	516	1.22263e-36	79.25	glycine-rich RNA-binding protein 3			GR-RBP3		glycine-rich RNA-binding protein 3			UniProt:Q9FNR1
Cab026502.1	A02_028664775_028666587	0.702859	2.69813	nucleus, kinase activity, phosphorylation	AT3G25910.1	zinc finger BTB domain , (DUF1644)	1813	2.15201e-179	72.5	MAP kinase kinase kinase, putative (DUF1644)		2				FUNCTIONS IN: zinc ion binding; INVOLVED IN: biological_process unknown; LOCATED IN: intracellular; EXPRESSED IN: 23 plant structures; EXPRESSED DURING: 15 growth stages; CONTAINS InterPro DOMAIN/s: Zinc finger, C2H2-like (InterPro:IPR015880), Protein of unknown function DUF1644 (InterPro:IPR012866); BEST Arabidopsis thaliana protein match is: Protein of unknown function (DUF1644) (TAIR:AT3G24740…	****	gene:2092139,UniProt:Q9LUA0
Cab026503.1	A02_028667380_028669310			cellular_component, response to stress, hydrolase activity	AT3G25930.1	Adenine nucleotide alpha hydrolases-like superfamily	1931	8.05061e-65	86	Adenine nucleotide alpha hydrolases-like superfamily protein		3				Adenine nucleotide alpha hydrolases-like superfamily protein; FUNCTIONS IN: molecular_function unknown; INVOLVED IN: response to stress; LOCATED IN: cellular_component unknown; EXPRESSED IN: 7 plant structures; EXPRESSED DURING: petal differentiation and expansion stage; CONTAINS InterPro DOMAIN/s: UspA (InterPro:IPR006016), Rossmann-like alpha/beta/alpha sandwich fold (InterPro:IPR014729); BEST …	****	gene:2092169,UniProt:Q9LU98
Cab026504.1	A02_028673574_028675958			mitochondrion, biological_process	AT3G25970.1	Tetratricopeptide repeat (TPR)-like superfamily	2385	0	76.3	Pentatricopeptide repeat (PPR) superfamily protein		4				Pentatricopeptide repeat (PPR) superfamily protein; INVOLVED IN: biological_process unknown; LOCATED IN: endomembrane system; EXPRESSED IN: 10 plant structures; EXPRESSED DURING: 4 anthesis, F mature embryo stage, petal differentiation and expansion stage, E expanded cotyledon stage, D bilateral stage; CONTAINS InterPro DOMAIN/s: Pentatricopeptide repeat (InterPro:IPR002885); BEST Arabidopsis tha…	***	gene:2092099,UniProt:Q9LU94
Cab026505.1	A02_028676658_028678343	0.395725	0.127974	DNA binding, transcription factor activity, sequence-specific DNA binding, nucleus, transcription, DNA-templated, regulation of transcription, DNA-templated	AT3G25990.1	Homeodomain-like superfamily	1686	5.38728e-79	73	Homeodomain-like superfamily protein		1				Homeodomain-like superfamily protein; CONTAINS InterPro DOMAIN/s: SANT, DNA-binding (InterPro:IPR001005), MYB-like (InterPro:IPR017877); BEST Arabidopsis thaliana protein match is: Homeodomain-like superfamily protein (TAIR:AT1G13450.1); Has 917 Blast hits to 790 proteins in 65 species: Archae - 0; Bacteria - 0; Metazoa - 139; Fungi - 0; Plants - 777; Viruses - 0; Other Eukaryotes - 1 (source: NC…	*****	PMID:11118137,gene:2092129,UniProt:Q9LU92
Cab026506.1	A02_028679709_028681690	1.42253	1.72073	protein binding, nucleus, cytosol, negative regulation of abscisic acid-activated signaling pathway, protein ubiquitination	AT3G26000.1	Ribonuclease inhibitor	1982	1.22469e-100	76	Ribonuclease inhibitor		2				Ribonuclease inhibitor; BEST Arabidopsis thaliana protein match is: RNI-like superfamily protein (TAIR:AT3G27290.1); Has 103 Blast hits to 103 proteins in 19 species: Archae - 0; Bacteria - 0; Metazoa - 22; Fungi - 0; Plants - 80; Viruses - 0; Other Eukaryotes - 1 (source: NCBI BLink).	****	gene:2092144,UniProt:Q9LU91
Cab026507.1	A02_028690061_028690390			RNA binding, protein binding, nucleus, S-adenosylmethionine-dependent methyltransferase activity, chloroplast, embryo development ending in seed dormancy, mRNA (2'-O-methyladenosine-N6-)-methyltransferase activity, nuclear speck, MIS complex, mRNA methylation	AT4G10760.1	Tetratricopeptide repeat (TPR)-like superfamily	330	0.0120574	90.7	mRNAadenosine methylase		1	MTA		mRNAadenosine methylase	mRNAadenosine methylase (MTA); FUNCTIONS IN: S-adenosylmethionine-dependent methyltransferase activity, methyltransferase activity; INVOLVED IN: embryo development ending in seed dormancy, mRNA methylation; LOCATED IN: nuclear speck, chloroplast; EXPRESSED IN: 27 plant structures; EXPRESSED DURING: 13 growth stages; CONTAINS InterPro DOMAIN/s: MT-A70 (InterPro:IPR007757); BEST Arabidopsis thalian…	*****	PMID:18431481,gene:2132730,UniProt:O82486
Cab026508.1	A02_028692907_028695085	0.268724	2.75854	protein phosphatase type 2A complex, protein binding, nucleus, nucleolus, cytoplasm, cytosol, defense response, signal transduction, brassinosteroid mediated signaling pathway, protein phosphatase regulator activity	AT3G26020.2	phosphatase 2A regulatory B subunit family	2179	0	79.8	Protein phosphatase 2A regulatory B subunit family protein	Encodes protein phosphatase 2A (PP2A) B'eta subunit. Targeted to nucleus and cytosol.	2				Protein phosphatase 2A regulatory B subunit family protein; FUNCTIONS IN: protein phosphatase type 2A regulator activity; INVOLVED IN: signal transduction; LOCATED IN: cytosol, nucleus, protein phosphatase type 2A complex; EXPRESSED IN: 24 plant structures; EXPRESSED DURING: 15 growth stages; CONTAINS InterPro DOMAIN/s: Protein phosphatase 2A, regulatory B subunit, B56 (InterPro:IPR002554); BEST …	****	gene:1009021844,UniProt:Q9LU89
Cab026509.1	A02_028696007_028697707	3.8552	0.0172292	protein phosphatase type 2A complex, protein binding, nucleus, nucleolus, cytoplasm, signal transduction, protein phosphatase regulator activity	AT3G26030.1	phosphatase 2A regulatory B subunit family	1701	0	71.6	serine/threonine protein phosphatase 2A 55 kDa regulatory subunit B prime delta	protein phosphatase 2A regulatory subunit isoform B' delta	2	ATB' DELTA		serine/threonine protein phosphatase 2A 55 kDa regulatory subunit B prime delta	serine/threonine protein phosphatase 2A 55 kDa regulatory subunit B prime delta (ATB' DELTA); FUNCTIONS IN: protein phosphatase type 2A regulator activity; INVOLVED IN: signal transduction; LOCATED IN: nucleolus, protein phosphatase type 2A complex, cytoplasm; EXPRESSED IN: 22 plant structures; EXPRESSED DURING: 13 growth stages; CONTAINS InterPro DOMAIN/s: Protein phosphatase 2A, regulatory B su…	****	gene:2092079,UniProt:Q9ZQY6
Cab026510.2	A02_028700329_028702803		2.65947	molecular_function, nucleus, biological_process, chloroplast	AT3G26050.1	TPX2 (targeting for Xklp2) family	2475	5.35785e-62	76.7	TPX2 (targeting protein for Xklp2) protein family		1				TPX2 (targeting protein for Xklp2) protein family; FUNCTIONS IN: molecular_function unknown; INVOLVED IN: biological_process unknown; LOCATED IN: chloroplast; EXPRESSED IN: 11 plant structures; EXPRESSED DURING: 6 growth stages; CONTAINS InterPro DOMAIN/s: Xklp2 targeting protein (InterPro:IPR009675); BEST Arabidopsis thaliana protein match is: unknown protein (TAIR:AT3G27350.1); Has 6164 Blast h…	*****	PMID:15028209,gene:2092114,UniProt:Q84JG6
Cab026511.1	A02_028708605_028709133		0.398055	nucleus, transcription, DNA-templated, metal ion binding	AT1G18340.1	basal transcription factor complex subunit	529	7.40578e-65	81	basal transcription factor complex subunit-like protein		1				basal transcription factor complex subunit-related; FUNCTIONS IN: general RNA polymerase II transcription factor activity; INVOLVED IN: DNA repair, regulation of transcription, DNA-dependent; LOCATED IN: core TFIIH complex; EXPRESSED IN: 17 plant structures; EXPRESSED DURING: 9 growth stages; CONTAINS InterPro DOMAIN/s: Transcription factor Tfb4 (InterPro:IPR004600); Has 359 Blast hits to 354 pro…	*****	gene:2014123,UniProt:Q8LF41
Cab026512.1	A02_028713568_028716656		5.12674	cytoplasm, biological_process, Ran GTPase binding	AT3G26100.3	Regulator of chromosome condensation (RCC1) family	3089	3.68791e-179	84	Regulator of chromosome condensation (RCC1) family protein								UniProt:Q93V68
Cab026513.1	A02_028722359_028722715			molecular_function, extracellular region, integral component of membrane, anchored component of membrane	AT3G26110.1	Anther-specific agp1	357	7.74106e-50	72	Anther-specific protein agp1-like protein		1				Anther-specific protein agp1-like; BEST Arabidopsis thaliana protein match is: homolog of Brassica campestris pollen protein 1 (TAIR:AT1G24520.1); Has 32 Blast hits to 32 proteins in 8 species: Archae - 0; Bacteria - 0; Metazoa - 0; Fungi - 0; Plants - 32; Viruses - 0; Other Eukaryotes - 0 (source: NCBI BLink).	*****	PMID:12805588,gene:2092194,UniProt:Q3EB02
BnaA02g27810D	A02_028726993_028729737.001			hydrolase activity, hydrolyzing O-glycosyl compounds, cellular_component	AT3G26140.1	Cellulase (glycosyl hydrolase family 5)	156	3.48146e-43	81.25	Cellulase (glycosyl hydrolase family 5) protein		2				Cellulase (glycosyl hydrolase family 5) protein; FUNCTIONS IN: cation binding, hydrolase activity, hydrolyzing O-glycosyl compounds, catalytic activity; INVOLVED IN: carbohydrate metabolic process; LOCATED IN: cellular_component unknown; EXPRESSED IN: 7 plant structures; EXPRESSED DURING: 4 anthesis, C globular stage, petal differentiation and expansion stage; CONTAINS InterPro DOMAIN/s: Ricin B-…	****	gene:2093570,UniProt:Q9LTM8
BnaA02g27820D	A02_028726993_028729737.002			hydrolase activity, hydrolyzing O-glycosyl compounds, cellular_component	AT3G26140.1	Cellulase (glycosyl hydrolase family 5)	2976	8.92615e-168	78.7	Cellulase (glycosyl hydrolase family 5) protein		2				Cellulase (glycosyl hydrolase family 5) protein; FUNCTIONS IN: cation binding, hydrolase activity, hydrolyzing O-glycosyl compounds, catalytic activity; INVOLVED IN: carbohydrate metabolic process; LOCATED IN: cellular_component unknown; EXPRESSED IN: 7 plant structures; EXPRESSED DURING: 4 anthesis, C globular stage, petal differentiation and expansion stage; CONTAINS InterPro DOMAIN/s: Ricin B-…	****	gene:2093570,UniProt:Q9LTM8
Cab026514.1	A02_028727131_028729737			RNA binding, cytoplasm	AT3G26120.1	MEI2 5	2607	1.83629e-169	86.7	terminal EAR1-like 1	Similar to terminal ear1 in Zea mays. A member of mei2-like gene family; phylogenetic analysis revealed that TEL1 belongs to the third clade of mei2-like proteins (TEL clade), with conserved two N-terminal RNA recognition motifs (RRM), in addition to the C-terminal RRM, shared among all mei2-like proteins.	6	TEL1		terminal EAR1-like 1	terminal EAR1-like 1 (TEL1); FUNCTIONS IN: RNA binding, nucleotide binding, nucleic acid binding; EXPRESSED IN: primary root apical meristem, cotyledon primordium, shoot apical meristem, floral meristem, embryonic shoot apical meristem; EXPRESSED DURING: D bilateral stage, E expanded cotyledon stage; CONTAINS InterPro DOMAIN/s: RNA recognition motif, RNP-1 (InterPro:IPR000504), RNA recognition mo…	**	PMID:15356386,gene:2090349,UniProt:F4JBE2
Cab026515.1	A02_028745806_028746471			chloroplast, chloroplast envelope, integral component of membrane	AT5G52540.1	keratin-associated , (DUF819)	666	1.22888e-31	79.14	keratin-associated protein, putative (DUF819)		2				Protein of unknown function (DUF819); LOCATED IN: chloroplast envelope; EXPRESSED IN: 22 plant structures; EXPRESSED DURING: 13 growth stages; CONTAINS InterPro DOMAIN/s: Protein of unknown function DUF819 (InterPro:IPR008537); BEST Arabidopsis thaliana protein match is: Protein of unknown function (DUF819) (TAIR:AT5G24000.1); Has 1807 Blast hits to 1807 proteins in 277 species: Archae - 0; Bacte…	****	PMID:12766230,PMID:17932292,gene:3443366,UniProt:Q9LTG3
Cab026516.1	A02_028747038_028747457			nuclease activity, endodeoxyribonuclease activity, endoribonuclease activity, nucleus, cytoplasm, plasma membrane, DNA catabolic process, RNA catabolic process	AT2G40410.1	Ca(2+)-dependent nuclease family	420	3.2234e-11	84	Ca(2+)-dependent nuclease family protein	Encodes a Ca(2+)-dependent nuclease that can degrade both DNA and RNA.	2	AtCaN2	CAN2,calcium dependent nuclease 2	Ca2+-dependent nuclease	Staphylococcal nuclease homologue; FUNCTIONS IN: nuclease activity; INVOLVED IN: N-terminal protein myristoylation; LOCATED IN: cellular_component unknown; EXPRESSED IN: 23 plant structures; EXPRESSED DURING: 13 growth stages; BEST Arabidopsis thaliana protein match is: Ca-2+ dependent nuclease (TAIR:AT3G56170.1); Has 74 Blast hits to 74 proteins in 19 species: Archae - 0; Bacteria - 0; Metazoa -…	****	PMID:12912986,gene:2063057
Cab026517.1	A02_028747727_028751225			DNA binding, chloroplast	AT3G47680.1	DNA binding	3499	4.21186e-27	67	DNA binding protein		2				DNA binding; BEST Arabidopsis thaliana protein match is: glutathione S-transferase THETA 3 (TAIR:AT5G41220.1); Has 545 Blast hits to 544 proteins in 20 species: Archae - 0; Bacteria - 1; Metazoa - 18; Fungi - 0; Plants - 496; Viruses - 0; Other Eukaryotes - 30 (source: NCBI BLink).	****	gene:3698639,UniProt:Q9STU5
Cab026518.1	A02_028754269_028755666			iron ion binding, membrane, integral component of membrane, oxidoreductase activity, acting on paired donors, with incorporation or reduction of molecular oxygen, NAD(P)H as one donor, and incorporation of one atom of oxygen, oxygen binding, heme binding, secondary metabolite biosynthetic process, oxidation-reduction process	AT3G26170.1	cytochrome P450, family 71, subfamily B, polypeptide 20	1398	0	78.2	cytochrome P450, family 71, subfamily B, polypeptide 19	putative cytochrome P450	2	CYP71B19		cytochrome P450, family 71, subfamily B, polypeptide 19	cytochrome P450, family 71, subfamily B, polypeptide 19 (CYP71B19); FUNCTIONS IN: electron carrier activity, monooxygenase activity, iron ion binding, oxygen binding, heme binding; INVOLVED IN: oxidation reduction; LOCATED IN: endomembrane system; CONTAINS InterPro DOMAIN/s: Cytochrome P450 (InterPro:IPR001128), Cytochrome P450, conserved site (InterPro:IPR017972), Cytochrome P450, E-class, group…	****	gene:2093510,UniProt:Q9LTM4
BnaA02g27840D	A02_028755872_028754192.001			nucleus, cytosol, chloroplast	AT3G18230.1	Octicosapeptide Phox Bem1p family	2243	0	77	Octicosapeptide/Phox/Bem1p family protein		2				Octicosapeptide/Phox/Bem1p family protein; LOCATED IN: cytosol, nucleus; EXPRESSED IN: 24 plant structures; EXPRESSED DURING: 13 growth stages; CONTAINS InterPro DOMAIN/s: Octicosapeptide/Phox/Bem1p (InterPro:IPR000270); BEST Arabidopsis thaliana protein match is: Octicosapeptide/Phox/Bem1p family protein (TAIR:AT2G01190.1); Has 3345 Blast hits to 2875 proteins in 307 species: Archae - 2; Bacteri…	****	PMID:18433157,gene:2089647,UniProt:Q9LJQ7
Cab026519.1	A02_028776058_028777165		3.58554	1-phosphatidylinositol 4-kinase activity, ATP binding, nucleus, vacuole, response to salt stress, membrane	AT1G64460.1	phosphatidylinositol 4-kinase gamma	1108	1.00242e-136	74.83	phosphatidylinositol 4-kinase gamma-like protein		2				Protein kinase superfamily protein; FUNCTIONS IN: inositol or phosphatidylinositol kinase activity, phosphotransferase activity, alcohol group as acceptor; INVOLVED IN: biological_process unknown; LOCATED IN: vacuole; EXPRESSED IN: 24 plant structures; EXPRESSED DURING: 15 growth stages; CONTAINS InterPro DOMAIN/s: Phosphatidylinositol 3-/4-kinase, catalytic (InterPro:IPR000403); BEST Arabidopsis…	****	PMID:15539469,gene:2019418
Cab026521.1	A02_028786976_028788991	3.27458	0.047519	iron ion binding, membrane, integral component of membrane, oxidoreductase activity, acting on paired donors, with incorporation or reduction of molecular oxygen, NAD(P)H as one donor, and incorporation of one atom of oxygen, oxygen binding, heme binding, secondary metabolite biosynthetic process, oxidation-reduction process	AT3G26200.1	cytochrome P450, family 71, subfamily B, polypeptide 22	2016	0	77.5	cytochrome P450, family 71, subfamily B, polypeptide 22	putative cytochrome P450	1	CYP71B22		cytochrome P450, family 71, subfamily B, polypeptide 22	cytochrome P450, family 71, subfamily B, polypeptide 22 (CYP71B22); FUNCTIONS IN: electron carrier activity, monooxygenase activity, iron ion binding, oxygen binding, heme binding; INVOLVED IN: oxidation reduction; EXPRESSED IN: 15 plant structures; EXPRESSED DURING: 13 growth stages; CONTAINS InterPro DOMAIN/s: Cytochrome P450 (InterPro:IPR001128), Cytochrome P450, E-class, group I (InterPro:IPR…	*****	PMID:18467450,gene:2093520,UniProt:Q9LTM1
BnaA02g27870D	A02_028787070_028788947.001		1.41821	iron ion binding, membrane, integral component of membrane, oxidoreductase activity, acting on paired donors, with incorporation or reduction of molecular oxygen, NAD(P)H as one donor, and incorporation of one atom of oxygen, oxygen binding, heme binding, secondary metabolite biosynthetic process, oxidation-reduction process	AT3G26210.1	cytochrome P450, family 71, subfamily B, polypeptide 28	3915	0	76.7	cytochrome P450, family 71, subfamily B, polypeptide 23	putative cytochrome P450	2	CYP71B23		cytochrome P450, family 71, subfamily B, polypeptide 23	cytochrome P450, family 71, subfamily B, polypeptide 23 (CYP71B23); FUNCTIONS IN: electron carrier activity, monooxygenase activity, iron ion binding, oxygen binding, heme binding; INVOLVED IN: oxidation reduction; LOCATED IN: endomembrane system; EXPRESSED IN: 20 plant structures; EXPRESSED DURING: 11 growth stages; CONTAINS InterPro DOMAIN/s: Cytochrome P450 (InterPro:IPR001128), Cytochrome P45…	****	gene:2093530,UniProt:Q9LTM0
Cab026522.2	A02_028795813_028797643		0.920397	iron ion binding, membrane, integral component of membrane, oxidoreductase activity, acting on paired donors, with incorporation or reduction of molecular oxygen, NAD(P)H as one donor, and incorporation of one atom of oxygen, oxygen binding, heme binding, secondary metabolite biosynthetic process, oxidation-reduction process	AT3G26210.1	cytochrome P450, family 71, subfamily B, polypeptide 28	1831	0	76.8	cytochrome P450, family 71, subfamily B, polypeptide 23	putative cytochrome P450	2	CYP71B23		cytochrome P450, family 71, subfamily B, polypeptide 23	cytochrome P450, family 71, subfamily B, polypeptide 23 (CYP71B23); FUNCTIONS IN: electron carrier activity, monooxygenase activity, iron ion binding, oxygen binding, heme binding; INVOLVED IN: oxidation reduction; LOCATED IN: endomembrane system; EXPRESSED IN: 20 plant structures; EXPRESSED DURING: 11 growth stages; CONTAINS InterPro DOMAIN/s: Cytochrome P450 (InterPro:IPR001128), Cytochrome P45…	****	gene:2093530,UniProt:Q9LTM0
Cab026523.1	A02_028799123_028800997		12.1731	iron ion binding, membrane, integral component of membrane, oxidoreductase activity, acting on paired donors, with incorporation or reduction of molecular oxygen, NAD(P)H as one donor, and incorporation of one atom of oxygen, oxygen binding, heme binding, secondary metabolite biosynthetic process, oxidation-reduction process	AT3G26220.1	cytochrome P450, family 71, subfamily B, polypeptide 4	1875	0	75.6	cytochrome P450, family 71, subfamily B, polypeptide 3	cytochrome P450 monooxygenase	2	CYP71B3		cytochrome P450, family 71, subfamily B, polypeptide 3	cytochrome P450, family 71, subfamily B, polypeptide 3 (CYP71B3); FUNCTIONS IN: electron carrier activity, monooxygenase activity, iron ion binding, oxygen binding, heme binding; INVOLVED IN: oxidation reduction; EXPRESSED IN: 13 plant structures; EXPRESSED DURING: 9 growth stages; CONTAINS InterPro DOMAIN/s: Cytochrome P450 (InterPro:IPR001128), Cytochrome P450, E-class, group I (InterPro:IPR002…	****	gene:2093545,UniProt:O65785
Cab026524.1	A02_028801643_028803576	4.44479	5.49299	monooxygenase activity, iron ion binding, chloroplast, membrane, integral component of membrane, oxidoreductase activity, acting on paired donors, with incorporation or reduction of molecular oxygen, oxidoreductase activity, acting on paired donors, with incorporation or reduction of molecular oxygen, NAD(P)H as one donor, and incorporation of one atom of oxygen, oxygen binding, heme binding, sec…	AT3G26280.1	cytochrome P450, family 71, subfamily B, polypeptide 4	1934	0	75	cytochrome P450, family 71, subfamily B, polypeptide 4	cytochrome P450 monooxygenase	2	CYP71B4		cytochrome P450, family 71, subfamily B, polypeptide 4	cytochrome P450, family 71, subfamily B, polypeptide 4 (CYP71B4); FUNCTIONS IN: electron carrier activity, monooxygenase activity, iron ion binding, oxygen binding, heme binding; INVOLVED IN: oxidation reduction; LOCATED IN: endomembrane system; EXPRESSED IN: 11 plant structures; EXPRESSED DURING: 9 growth stages; CONTAINS InterPro DOMAIN/s: Cytochrome P450 (InterPro:IPR001128), Cytochrome P450, …	****	gene:2093535,UniProt:O65786
Cab026525.1	A02_028806363_028808243
Cab047928.1	A02_028806905_028808077
Cab047998.1	A02_028807565_028808307
Cab047507.1	A02_028807676_028807943
Cab026368.1	A02_028807749_028806951
Cab005677.1	A02_028807943_028807676
Cab026370.1	A02_028808280_028807484
Cab026369.1	A02_028808366_028807676
Cab026526.1	A02_028816616_028817918		7.88762		AT1G58120.1	SHI-related sequence 7	1303	3.87599e-92	76.75	hypothetical protein		1				BEST Arabidopsis thaliana protein match is: methyltransferases (TAIR:AT5G01710.1); Has 93 Blast hits to 93 proteins in 15 species: Archae - 0; Bacteria - 0; Metazoa - 1; Fungi - 0; Plants - 92; Viruses - 0; Other Eukaryotes - 0 (source: NCBI BLink).	*****	gene:3433058,UniProt:Q9C6F6
Cab026527.1	A02_028822591_028824760			iron ion binding, membrane, integral component of membrane, oxidoreductase activity, acting on paired donors, with incorporation or reduction of molecular oxygen, NAD(P)H as one donor, and incorporation of one atom of oxygen, oxygen binding, heme binding, secondary metabolite biosynthetic process, oxidation-reduction process	AT3G26310.1	cytochrome P450, family 71, subfamily B, polypeptide 26	2170	0	79.1	cytochrome P450, family 71, subfamily B, polypeptide 35	putative cytochrome P450	1	CYP71B35		cytochrome P450, family 71, subfamily B, polypeptide 35	cytochrome P450, family 71, subfamily B, polypeptide 35 (CYP71B35); FUNCTIONS IN: electron carrier activity, monooxygenase activity, iron ion binding, oxygen binding, heme binding; INVOLVED IN: oxidation reduction; LOCATED IN: endomembrane system; EXPRESSED IN: 17 plant structures; EXPRESSED DURING: 10 growth stages; CONTAINS InterPro DOMAIN/s: Cytochrome P450 (InterPro:IPR001128), Cytochrome P45…	*****	gene:2079305,UniProt:Q9LIP5
Cab026528.1	A02_028825662_028827932			molecular_function, cytoplasm, biological_process, Cul4-RING E3 ubiquitin ligase complex	AT1G78070.3	Transducin WD40 repeat-like superfamily	2271	8.33064e-15	88	Transducin/WD40 repeat-like superfamily protein
Cab026529.1	A02_028830915_028832176			calcium-transporting ATPase activity, protein binding, calmodulin binding, ATP binding, plasma membrane, integral component of plasma membrane, plasmodesma, response to nematode, membrane, intracellular membrane-bounded organelle, protein self-association, metal ion binding, calcium ion transmembrane transport	AT5G57110.2	autoinhibited Ca2+ -ATPase, isoform 8	1262	3.29641e-42	78.1	autoinhibited Ca2+ -ATPase, isoform 8	Arabidopsis-autoinhibited Ca2+ -ATPase, isoform 8, contains all of the characteristic motifs of Ca2+ -transporting P-type Ca2+ -ATPases and is localized to the plasma membrane.	2	ACA8	AT-ACA8,AUTOINHIBITED CA2+ -ATPASE, ISOFORM 8	autoinhibited Ca2+ -ATPase, isoform 8	autoinhibited Ca2+ -ATPase, isoform 8 (ACA8); FUNCTIONS IN: protein self-association, calcium-transporting ATPase activity, calmodulin binding; INVOLVED IN: response to nematode; LOCATED IN: plasma membrane, membrane; EXPRESSED IN: 26 plant structures; EXPRESSED DURING: 13 growth stages; CONTAINS InterPro DOMAIN/s: ATPase, P-type, ATPase-associated domain (InterPro:IPR008250), ATPase, P-type, cal…	****	PMID:14506206,PMID:17317660,PMID:17432890,PMID:17644812,gene:1005715958,UniProt:Q9LF79
Cab026530.1	A02_028837499_028839433		2.96655	iron ion binding, extracellular region, membrane, integral component of membrane, oxidoreductase activity, acting on paired donors, with incorporation or reduction of molecular oxygen, NAD(P)H as one donor, and incorporation of one atom of oxygen, oxygen binding, heme binding, secondary metabolite biosynthetic process, oxidation-reduction process	AT3G26330.1	cytochrome P450, family 71, subfamily B, polypeptide 26	1935	0	77.9	cytochrome P450, family 71, subfamily B, polypeptide 37	putative cytochrome P450	2	CYP71B37		cytochrome P450, family 71, subfamily B, polypeptide 37	cytochrome P450, family 71, subfamily B, polypeptide 37 (CYP71B37); FUNCTIONS IN: electron carrier activity, monooxygenase activity, iron ion binding, oxygen binding, heme binding; INVOLVED IN: oxidation reduction; EXPRESSED IN: 11 plant structures; EXPRESSED DURING: 4 anthesis, F mature embryo stage, petal differentiation and expansion stage, E expanded cotyledon stage, D bilateral stage; CONTAI…	****	gene:2079315,UniProt:Q9LIP3
BnaA02g28000D	A02_028839346_028837535.999			molecular_function, plasma membrane, biological_process	AT5G62750.1	golgin family A	456	0.207972	87.75	hypothetical protein		1				unknown protein; Has 24942 Blast hits to 11726 proteins in 897 species: Archae - 48; Bacteria - 2086; Metazoa - 8361; Fungi - 2243; Plants - 1040; Viruses - 210; Other Eukaryotes - 10954 (source: NCBI BLink).	*****	PMID:16247729,gene:2170712,UniProt:Q9FM18
Cab026968.1	A02_028853107_028851778			iron ion binding, chloroplast, indoleacetic acid biosynthetic process, membrane, oxidoreductase activity, acting on paired donors, with incorporation or reduction of molecular oxygen, NAD(P)H as one donor, and incorporation of one atom of oxygen, glucosinolate biosynthetic process, oxygen binding, heme binding, oxidation-reduction process, defense response to other organism	AT1G58260.1	CAP-gly domain linker	1330	0	73.67	cytochrome p450 79c2	member of CYP79C subfamily of cytochrome p450s. Encodes a putative xylan endohydrolase. similar to some closely linked pseudogenes.	8	CYP79C2	CYP79C3P	cytochrome p450 79c2	cytochrome p450 79c2 (CYP79C2); FUNCTIONS IN: electron carrier activity, monooxygenase activity, iron ion binding, oxygen binding, heme binding; INVOLVED IN: oxidation reduction; LOCATED IN: endomembrane system; CONTAINS InterPro DOMAIN/s: Cytochrome P450 (InterPro:IPR001128), Cytochrome P450, E-class, group I (InterPro:IPR002401), Cytochrome P450, conserved site (InterPro:IPR017972); BEST Arabid…	*	gene:2015281,UniProt:Q9LQB7
Cab016904.1	A02_028868633_028870406			RNA binding, nucleus, cytoplasm, regulation of translation	AT5G56510.6	pumilio 12	1763	0.83966	90.78	pumilio 12			PUM12	APUM12,pumilio 12	pumilio 12			UniProt:Q9LVC3
Cab026967.1	A02_028870406_028868633			RNA binding, nucleus, cytoplasm, regulation of translation	AT5G56510.6	pumilio 12	1774	0.0198722	99.29	pumilio 12			PUM12	APUM12,pumilio 12	pumilio 12			UniProt:Q9LVC3
Cab026966.1	A02_028878830_028876958			iron ion binding, membrane, integral component of membrane, oxidoreductase activity, acting on paired donors, with incorporation or reduction of molecular oxygen, NAD(P)H as one donor, and incorporation of one atom of oxygen, oxygen binding, heme binding, secondary metabolite biosynthetic process, oxidation-reduction process	AT2G02580.1	cytochrome P450, family 71, subfamily B, polypeptide 26	1873	0	79.8	cytochrome P450, family 71, subfamily B, polypeptide 9	member of CYP71B	1	CYP71B9		cytochrome P450, family 71, subfamily B, polypeptide 9	cytochrome P450, family 71, subfamily B, polypeptide 9 (CYP71B9); FUNCTIONS IN: electron carrier activity, monooxygenase activity, iron ion binding, oxygen binding, heme binding; INVOLVED IN: oxidation reduction; EXPRESSED IN: carpel; EXPRESSED DURING: 4 anthesis; CONTAINS InterPro DOMAIN/s: Cytochrome P450 (InterPro:IPR001128), Cytochrome P450, E-class, group I (InterPro:IPR002401), Cytochrome P…	*****	gene:2065253,UniProt:O64718
Cab026965.1	A02_028880558_028879213			integral component of membrane, kinase activity, phosphorylation	AT3G26350.2	proline-rich receptor-like kinase	1346	0	75.2	proline-rich receptor-like kinase
BnaA02g28050D	A02_028883556_028886014.001		4.71089	nucleic acid binding, cytoplasm, tRNA modification, methyltransferase activity, methylation, 2-methylguanosine metabolic process	AT3G26410.1	tRNA modification 11	1844	0	90	tRNA modification 11 protein	Encodes a protein involved in modification of nucleosides in tRNA. Mutants have only 7.3%25 2-methylguanosine levels of wild type counterparts.	2	TRM11	AtTRM11	tRNA modification 11	methyltransferases;nucleic acid binding; FUNCTIONS IN: methyltransferase activity, nucleic acid binding; INVOLVED IN: methylation; LOCATED IN: endomembrane system; EXPRESSED IN: 22 plant structures; EXPRESSED DURING: 13 growth stages; CONTAINS InterPro DOMAIN/s: Putative RNA methylase (InterPro:IPR000241), tRNA guanosine-2%26apos;-O-methyltransferase, TRM11 (InterPro:IPR016691), DNA methylase, N-…	****	gene:2079260,UniProt:Q9LIN4
Cab047802.1	A02_028883654_028886522		7.81742	alpha-galactosidase activity, extracellular region, cell wall	AT3G26380.1	Melibiase family	2869	3.013e-91	86.5	Melibiase family protein		2				Melibiase family protein; FUNCTIONS IN: alpha-galactosidase activity, hydrolase activity, hydrolyzing O-glycosyl compounds, catalytic activity; INVOLVED IN: N-terminal protein myristoylation, carbohydrate metabolic process, metabolic process, lactose catabolic process; LOCATED IN: cell wall; EXPRESSED IN: 23 plant structures; EXPRESSED DURING: 13 growth stages; CONTAINS InterPro DOMAIN/s: Glycosi…	****	PMID:12912986,PMID:15593128,PMID:21166475,gene:2079220,UniProt:F4JCI4
Cab026964.1	A02_028886522_028882753		5.58813	alpha-galactosidase activity, extracellular region, cell wall	AT3G26380.1	Melibiase family	3770	3.96922e-91	86.75	Melibiase family protein		2				Melibiase family protein; FUNCTIONS IN: alpha-galactosidase activity, hydrolase activity, hydrolyzing O-glycosyl compounds, catalytic activity; INVOLVED IN: N-terminal protein myristoylation, carbohydrate metabolic process, metabolic process, lactose catabolic process; LOCATED IN: cell wall; EXPRESSED IN: 23 plant structures; EXPRESSED DURING: 13 growth stages; CONTAINS InterPro DOMAIN/s: Glycosi…	****	PMID:12912986,PMID:15593128,PMID:21166475,gene:2079220,UniProt:F4JCI4
Cab026963.2	A02_028891301_028889467	0.07627	3.00131	nucleic acid binding, cytoplasm, tRNA modification, methyltransferase activity, methylation, 2-methylguanosine metabolic process	AT3G26410.1	tRNA modification 11	1835	0	89	tRNA modification 11 protein	Encodes a protein involved in modification of nucleosides in tRNA. Mutants have only 7.3%25 2-methylguanosine levels of wild type counterparts.	2	TRM11	AtTRM11	tRNA modification 11	methyltransferases;nucleic acid binding; FUNCTIONS IN: methyltransferase activity, nucleic acid binding; INVOLVED IN: methylation; LOCATED IN: endomembrane system; EXPRESSED IN: 22 plant structures; EXPRESSED DURING: 13 growth stages; CONTAINS InterPro DOMAIN/s: Putative RNA methylase (InterPro:IPR000241), tRNA guanosine-2%26apos;-O-methyltransferase, TRM11 (InterPro:IPR016691), DNA methylase, N-…	****	gene:2079260,UniProt:Q9LIN4
BnaA02g28070D	A02_028893736_028894899			cytosol, vesicle docking involved in exocytosis, protein transporter activity, protein secretion, protein transport	AT2G17980.1	Sec1 munc18-like (SM) s superfamily	1570	9.66331e-101	73	Sec1/munc18-like (SM) proteins superfamily	member of SLY1 Gene Family	2	ATSLY1			ATSLY1; FUNCTIONS IN: protein transporter activity; INVOLVED IN: protein secretion, vesicle-mediated transport, vesicle docking involved in exocytosis; EXPRESSED IN: 23 plant structures; EXPRESSED DURING: 13 growth stages; CONTAINS InterPro DOMAIN/s: Sec1-like protein (InterPro:IPR001619); BEST Arabidopsis thaliana protein match is: Sec1/munc18-like (SM) proteins superfamily (TAIR:AT4G31740.1); H…	****	gene:2060953,UniProt:Q9SL48
Cab026962.3	A02_028896989_028895053			cellular_component, biological_process, microgametogenesis	AT3G26500.1	plant intracellular ras group-related LRR 2	1937	0	74.25	plant intracellular ras group-related LRR 2	Encodes PIRL2, a member of the Plant Intracellular Ras-group-related LRRs (Leucine rich repeat proteins). PIRLs are a distinct, plant-specific class of intracellular LRRs that likely mediate protein interactions, possibly in the context of signal transduction.	1	PIRL2		plant intracellular ras group-related LRR 2	plant intracellular ras group-related LRR 2 (PIRL2); CONTAINS InterPro DOMAIN/s: Leucine-rich repeat, typical subtype (InterPro:IPR003591), Leucine-rich repeat (InterPro:IPR001611); BEST Arabidopsis thaliana protein match is: plant intracellular ras group-related LRR 3 (TAIR:AT1G12970.1); Has 88229 Blast hits to 35961 proteins in 1363 species: Archae - 28; Bacteria - 8944; Metazoa - 35427; Fungi …	*****	gene:2088806,UniProt:Q9LRV8
BnaA02g28100D	A02_028910219_028910392			transcription factor activity, sequence-specific DNA binding, protein binding, nucleus, transcription, DNA-templated, regulation of transcription, DNA-templated, multicellular organism development, xylem vessel member cell differentiation, cell wall organization, positive regulation of secondary cell wall biogenesis	AT5G66300.1	NAC domain containing 105	174	0.874565	91	NAC domain containing protein 105	Encodes a NAC-domain transcription factor. Expressed in the vascular tissue.	1	NAC105	ANAC105,Arabidopsis NAC domain containing protein 105,VND3,VASCULAR-RELATED NAC-DOMAIN 3	NAC domain containing protein 105	NAC domain containing protein 105 (NAC105); CONTAINS InterPro DOMAIN/s: No apical meristem (NAM) protein (InterPro:IPR003441); BEST Arabidopsis thaliana protein match is: NAC domain containing protein 76 (TAIR:AT4G36160.1); Has 1807 Blast hits to 1807 proteins in 277 species: Archae - 0; Bacteria - 0; Metazoa - 736; Fungi - 347; Plants - 385; Viruses - 0; Other Eukaryotes - 339 (source: NCBI BLin…	*****	PMID:11118137,gene:2155045,UniProt:Q9FH59
BnaA02g28110D	A02_028910219_028910392			transcription factor activity, sequence-specific DNA binding, protein binding, nucleus, transcription, DNA-templated, regulation of transcription, DNA-templated, multicellular organism development, xylem vessel member cell differentiation, cell wall organization, positive regulation of secondary cell wall biogenesis	AT5G66300.1	NAC domain containing 105	174	0.874565	91	NAC domain containing protein 105	Encodes a NAC-domain transcription factor. Expressed in the vascular tissue.	1	NAC105	ANAC105,Arabidopsis NAC domain containing protein 105,VND3,VASCULAR-RELATED NAC-DOMAIN 3	NAC domain containing protein 105	NAC domain containing protein 105 (NAC105); CONTAINS InterPro DOMAIN/s: No apical meristem (NAM) protein (InterPro:IPR003441); BEST Arabidopsis thaliana protein match is: NAC domain containing protein 76 (TAIR:AT4G36160.1); Has 1807 Blast hits to 1807 proteins in 277 species: Archae - 0; Bacteria - 0; Metazoa - 736; Fungi - 347; Plants - 385; Viruses - 0; Other Eukaryotes - 339 (source: NCBI BLin…	*****	PMID:11118137,gene:2155045,UniProt:Q9FH59
BnaA02g28120D	A02_028910219_028910392			transcription factor activity, sequence-specific DNA binding, protein binding, nucleus, transcription, DNA-templated, regulation of transcription, DNA-templated, multicellular organism development, xylem vessel member cell differentiation, cell wall organization, positive regulation of secondary cell wall biogenesis	AT5G66300.1	NAC domain containing 105	174	0.874565	91	NAC domain containing protein 105	Encodes a NAC-domain transcription factor. Expressed in the vascular tissue.	1	NAC105	ANAC105,Arabidopsis NAC domain containing protein 105,VND3,VASCULAR-RELATED NAC-DOMAIN 3	NAC domain containing protein 105	NAC domain containing protein 105 (NAC105); CONTAINS InterPro DOMAIN/s: No apical meristem (NAM) protein (InterPro:IPR003441); BEST Arabidopsis thaliana protein match is: NAC domain containing protein 76 (TAIR:AT4G36160.1); Has 1807 Blast hits to 1807 proteins in 277 species: Archae - 0; Bacteria - 0; Metazoa - 736; Fungi - 347; Plants - 385; Viruses - 0; Other Eukaryotes - 339 (source: NCBI BLin…	*****	PMID:11118137,gene:2155045,UniProt:Q9FH59
Cab026961.1	A02_028921166_028919382	0.532683	1.13369	cytoplasm, vacuole, vacuolar membrane, endoplasmic reticulum, Golgi apparatus, plasma membrane, integral component of plasma membrane, transport, chloroplast, response to salt stress, plant-type vacuole membrane, water channel activity, membrane, water homeostasis, ion transmembrane transport, defense response to bacterium, central vacuole, columella, hydrogen peroxide transmembrane transport	AT3G26520.1	Aquaporin-like superfamily	1785	2.94438e-171	74.6	tonoplast intrinsic protein 2	gamma tonoplast intrinsic protein 2 (TIP2). expressed throughout the plant and transcript level is increased upon NaCl or ABA treatments. NaCl stress-sensitive yeast mutant strains exhibit more resistance to salt when expressing this protein.	2	TIP2	GAMMA-TIP2,SITIP,SALT-STRESS INDUCIBLE TONOPLAST INTRINSIC PROTEIN,TIP1;2	tonoplast intrinsic protein 2	tonoplast intrinsic protein 2 (TIP2); FUNCTIONS IN: water channel activity; INVOLVED IN: response to salt stress, transport, defense response to bacterium, hydrogen peroxide transmembrane transport, water homeostasis; LOCATED IN: in 6 components; EXPRESSED IN: 25 plant structures; EXPRESSED DURING: 14 growth stages; CONTAINS InterPro DOMAIN/s: Major intrinsic protein, conserved site (InterPro:IPR…	****	PMID:15060130,PMID:15539469,PMID:17028151,PMID:17151019,PMID:17432890,PMID:18431481,gene:2088866,UniProt:Q41963
Cab026960.1	A02_028932562_028931480		5.72337	nucleus, biological_process, membrane	AT3G26660.1	LOB domain-containing 24	1083	8.06617e-62	82.78	LOB domain-containing protein 24		1	LBD24		LOB domain-containing protein 24	LOB domain-containing protein 24 (LBD24); INVOLVED IN: biological_process unknown; LOCATED IN: membrane; EXPRESSED IN: leaf; CONTAINS InterPro DOMAIN/s: Lateral organ boundaries, LOB (InterPro:IPR004883); BEST Arabidopsis thaliana protein match is: LOB domain-containing protein 23 (TAIR:AT3G26620.1); Has 984 Blast hits to 979 proteins in 25 species: Archae - 0; Bacteria - 0; Metazoa - 0; Fungi - …	*****	PMID:17432890,gene:2090811,UniProt:P59468
Cab026959.3	A02_028937594_028935456	0.504202	0.744764	plasma membrane, biological_process, magnesium ion transmembrane transporter activity, integral component of membrane	AT3G26670.1	magnesium transporter, (DUF803)	2139	1.23795e-94	88	magnesium transporter, putative (DUF803)		2				Protein of unknown function (DUF803); CONTAINS InterPro DOMAIN/s: Protein of unknown function DUF803 (InterPro:IPR008521); BEST Arabidopsis thaliana protein match is: Protein of unknown function (DUF803) (TAIR:AT3G23870.1); Has 1048 Blast hits to 1038 proteins in 170 species: Archae - 0; Bacteria - 0; Metazoa - 347; Fungi - 379; Plants - 231; Viruses - 2; Other Eukaryotes - 89 (source: NCBI BLink…	****	gene:2090821,UniProt:Q8RWF4
Cab026958.1	A02_028945447_028945127			calmodulin binding, nucleus, cytoplasm	AT2G26190.3	calmodulin-binding family	321	0.0408345	82	calmodulin-binding family protein								UniProt:O64851
Cab026957.1	A02_028952135_028947666		11.396	plasma membrane, kinase activity	AT3G26700.5	kinase superfamily	4470	4.39776e-161	85.9	Protein kinase superfamily protein
Cab026956.1	A02_028954514_028953226	1.05863	5.15767	molecular_function, chloroplast, chloroplast thylakoid membrane, cytochrome b6f complex assembly, integral component of membrane	AT3G26710.1	cofactor assembly of complex C	1289	1.98399e-108	83	cofactor assembly of complex C		2	CCB1		cofactor assembly of complex C	cofactor assembly of complex C (CCB1); FUNCTIONS IN: molecular_function unknown; INVOLVED IN: cytochrome b6f complex assembly; LOCATED IN: chloroplast; EXPRESSED IN: 23 plant structures; EXPRESSED DURING: 13 growth stages; CONTAINS InterPro DOMAIN/s: Protein of unknown function DUF3529 (InterPro:IPR021919); Has 212 Blast hits to 212 proteins in 63 species: Archae - 0; Bacteria - 77; Metazoa - 0; …	****	PMID:17932292,PMID:18431481,gene:2090806,UniProt:Q9LSE4
Cab026955.1	A02_028958750_028955294	1.92201	1.03918	biological_process, zinc ion binding, integral component of membrane, metal ion binding	AT3G26730.2	RING U-box superfamily	3457	0	80	RING/U-box superfamily protein
Cab026954.1	A02_028960723_028959137	0.767507	0.634981	molecular_function, circadian rhythm, chloroplast, chloroplast stroma, chloroplast envelope, chloroplast thylakoid membrane protein complex	AT3G26740.1	P-type ATP-ase 1	1587	4.1653e-42	85	CCR-like protein	transcripts are differentially regulated at the level of mRNA stability at different times of day controlled by the circadian clock. mRNAs are targets of the mRNA degradation pathway mediated by the downstream (DST) instability determinant.	2	CCL		CCR-like	CCR-like (CCL); FUNCTIONS IN: molecular_function unknown; INVOLVED IN: biological_process unknown; LOCATED IN: chloroplast; EXPRESSED IN: 23 plant structures; EXPRESSED DURING: 13 growth stages; CONTAINS InterPro DOMAIN/s: Light regulated Lir1 (InterPro:IPR009856); Has 69 Blast hits to 69 proteins in 23 species: Archae - 0; Bacteria - 0; Metazoa - 0; Fungi - 0; Plants - 69; Viruses - 0; Other Euk…	****	PMID:11118138,PMID:11158533,PMID:15028209,PMID:18431481,gene:2090836,UniProt:Q96500
Cab026953.1	A02_028968666_028967089		12.2959	ACP phosphopantetheine attachment site binding involved in fatty acid biosynthetic process, fatty acid biosynthetic process, chloroplast, plastid, acyl-[acyl-carrier-protein] hydrolase activity	AT1G08510.1	NAD(P)H dehydrogenase B2	1578	0.0176401	88	fatty acyl-ACP thioesterases B	Encodes an acyl-acyl carrier protein thioesterase. Hydrolyzes primarily saturated acyl-ACPs with chain lengths that vary between 8 and 18 carbons. Involved in saturated fatty acid synthesis. Nuclear-encoded, plastid-targeted globular protein that is functional as dimer.	2	FATB		fatty acyl-ACP thioesterases B	fatty acyl-ACP thioesterases B (FATB); CONTAINS InterPro DOMAIN/s: Acyl-ACP-thioesterase, N-terminal domain (InterPro:IPR021113), Acyl-ACP thioesterase (InterPro:IPR002864); BEST Arabidopsis thaliana protein match is: fatA acyl-ACP thioesterase (TAIR:AT3G25110.1); Has 1275 Blast hits to 1274 proteins in 533 species: Archae - 0; Bacteria - 944; Metazoa - 0; Fungi - 0; Plants - 322; Viruses - 0; Ot…	****	PMID:10859193,PMID:18179651,PMID:18269577,PMID:18326828,gene:2201785,UniProt:Q9SJE2
Cab026952.1	A02_028973940_028971590	2.7589	0.307178	DNA binding, transcription factor activity, sequence-specific DNA binding, protein binding, nucleus, transcription, DNA-templated, response to cold, stomatal lineage progression, protein ubiquitination, positive regulation of transcription, DNA-templated, protein dimerization activity, response to freezing	AT3G26744.6	basic helix-loop-helix (bHLH) DNA-binding superfamily	2351	3.4119e-159	81.8	basic helix-loop-helix (bHLH) DNA-binding superfamily protein			ICE1	ATICE1,A. THALIANA INDUCER OF CBP EXPRESSION 1,SCRM,SCREAM	INDUCER OF CBF EXPRESSION 1
BnaA02g28230D	A02_028976182_028975895			molecular_function, nucleus, biological_process	AT3G26750.1	HECT-like ubiquitin-conjugating enzyme (E2)-binding	288	5.73425e-44	81	HECT-like ubiquitin-conjugating enzyme (E2)-binding protein		1				CONTAINS InterPro DOMAIN/s: Ubiquitin-conjugating enzyme E2C-binding protein (InterPro:IPR019193); Has 26 Blast hits to 25 proteins in 9 species: Archae - 0; Bacteria - 0; Metazoa - 0; Fungi - 0; Plants - 26; Viruses - 0; Other Eukaryotes - 0 (source: NCBI BLink).	*****	gene:2088408,UniProt:Q9LW36
Cab026951.1	A02_028982213_028980073			transmembrane receptor protein serine/threonine kinase activity, plasma membrane, protein phosphorylation, cell surface receptor signaling pathway, plasmodesma, brassinosteroid mediated signaling pathway	AT5G59010.2	neurofilament heavy	2141	0.00197222	92.8	kinase with tetratricopeptide repeat domain-containing protein		3	BSK5		brassinosteroid-signaling kinase 5	Protein kinase protein with tetratricopeptide repeat domain; FUNCTIONS IN: binding, protein kinase activity, ATP binding; INVOLVED IN: protein amino acid phosphorylation; LOCATED IN: plasma membrane; EXPRESSED IN: 20 plant structures; EXPRESSED DURING: 10 growth stages; CONTAINS InterPro DOMAIN/s: Protein kinase, catalytic domain (InterPro:IPR000719), Tetratricopeptide-like helical (InterPro:IPR0…	****	PMID:17317660,PMID:17644812,gene:4010713346,UniProt:A8MQ88
Cab026950.1	A02_028984259_028982951			mitochondrion, zinc ion binding, oxidoreductase activity	AT3G26760.1	NAD(P)-binding Rossmann-fold superfamily	1309	0	77	NAD(P)-binding Rossmann-fold superfamily protein		2				NAD(P)-binding Rossmann-fold superfamily protein; FUNCTIONS IN: oxidoreductase activity, zinc ion binding; INVOLVED IN: oxidation reduction, metabolic process; EXPRESSED IN: 21 plant structures; EXPRESSED DURING: 13 growth stages; CONTAINS InterPro DOMAIN/s: NAD(P)-binding domain (InterPro:IPR016040), Glucose/ribitol dehydrogenase (InterPro:IPR002347), Short-chain dehydrogenase/reductase SDR (Int…	****	PMID:16280546,gene:2088418,UniProt:Q9LW35
BnaA02g28250D	A02_028989852_028991727			nucleus, regulation of transcription, DNA-templated	AT2G45100.3	Cyclin Brf1-like TBP-binding	1874	4.33068e-11	73.6	Cyclin/Brf1-like TBP-binding protein								UniProt:F4IW19
Cab026948.1	A02_029001438_029000678		1.87392	oxidoreductase activity, oxidation-reduction process	AT3G26770.1	NAD(P)-binding Rossmann-fold superfamily	761	1.83807e-17	83	NAD(P)-binding Rossmann-fold superfamily protein		2				NAD(P)-binding Rossmann-fold superfamily protein; FUNCTIONS IN: oxidoreductase activity, binding, catalytic activity; INVOLVED IN: oxidation reduction, metabolic process; EXPRESSED IN: 6 plant structures; EXPRESSED DURING: 4 anthesis, F mature embryo stage, E expanded cotyledon stage; CONTAINS InterPro DOMAIN/s: NAD(P)-binding domain (InterPro:IPR016040), Glucose/ribitol dehydrogenase (InterPro:I…	****	PMID:16280546,gene:2088398,UniProt:Q9LW34

## Sheet: BnA03_0186
bn_gene	loc	snp (-log10P)	gem (-log10P)	GO enrichment analysis	at_gene	at_description	length	e-value	sim_mean	note	curator_summary	conf_class	symbol	Alias	full_name	computational_description	conf_rating	Dbxref
BnaA03g33250D	A03_018427143_018421846.001			transcription factor activity, sequence-specific DNA binding, protein binding, nucleus, transcription, DNA-templated, regulation of transcription, DNA-templated, embryo development ending in seed dormancy, seed maturation, sequence-specific DNA binding	AT3G14180.1	rRNA biogenesis RRP36	78	0.00211145	85.4	sequence-specific DNA binding transcription factor		1	ASIL2		Arabidopsis 6B-interacting protein 1-like 2	sequence-specific DNA binding transcription factors; BEST Arabidopsis thaliana protein match is: 6B-interacting protein 1-like 1 (TAIR:AT1G54060.1); Has 515 Blast hits to 439 proteins in 35 species: Archae - 0; Bacteria - 0; Metazoa - 58; Fungi - 2; Plants - 432; Viruses - 0; Other Eukaryotes - 23 (source: NCBI BLink).	*****	PMID:11118137,gene:2087471,UniProt:Q9LJG8
Cab004473.1	A03_018435468_018436067			zinc ion binding, response to chitin	AT4G26400.2	RING U-box superfamily	600	3.59529e-63	74.7	RING/U-box superfamily protein		2				RING/U-box superfamily protein; FUNCTIONS IN: zinc ion binding; INVOLVED IN: response to chitin; LOCATED IN: endomembrane system; EXPRESSED IN: 24 plant structures; EXPRESSED DURING: 15 growth stages; CONTAINS InterPro DOMAIN/s: Zinc finger, RING-type (InterPro:IPR001841), Zinc finger, C3HC4 RING-type (InterPro:IPR018957); BEST Arabidopsis thaliana protein match is: RING/U-box superfamily protein…	****	PMID:17722694,gene:1005714028,UniProt:Q8L5Z3
Cab004474.1	A03_018438038_018440480	0.859202	1.49724	response to hypoxia, DNA binding, transcription factor activity, sequence-specific DNA binding, protein binding, nucleus, transcription, DNA-templated, regulation of transcription, DNA-templated, ethylene-activated signaling pathway, regulation of gene expression	AT3G14230.1	related to AP2 2	2443	0	76	related to AP2 2	encodes a member of the ERF (ethylene response factor) subfamily B-2 of ERF/AP2 transcription factor family (RAP2.2). The protein contains one AP2 domain. There are 5 members in this subfamily including RAP2.2 AND RAP2.12.	2	RAP2.2		related to AP2 2	related to AP2 2 (RAP2.2); CONTAINS InterPro DOMAIN/s: DNA-binding, integrase-type (InterPro:IPR016177), Pathogenesis-related transcriptional factor/ERF, DNA-binding (InterPro:IPR001471); BEST Arabidopsis thaliana protein match is: related to AP2 12 (TAIR:AT1G53910.2); Has 6244 Blast hits to 5852 proteins in 259 species: Archae - 0; Bacteria - 2; Metazoa - 0; Fungi - 0; Plants - 6195; Viruses - 4…	****	PMID:11118137,PMID:16407444,PMID:17873090,gene:2090974,UniProt:Q9LUM4
Cab004475.1	A03_018441604_018444547	1.80287	1.90901	serine-type endopeptidase activity, extracellular region, proteolysis	AT3G14240.1	Subtilase family	2944	0	73.7	Subtilase family protein		1				Subtilase family protein; FUNCTIONS IN: identical protein binding, serine-type endopeptidase activity; INVOLVED IN: proteolysis, negative regulation of catalytic activity; LOCATED IN: endomembrane system; EXPRESSED IN: 22 plant structures; EXPRESSED DURING: 13 growth stages; CONTAINS InterPro DOMAIN/s: Protease-associated PA (InterPro:IPR003137), Proteinase inhibitor, propeptide (InterPro:IPR0090…	*****	gene:2091009,UniProt:Q9LUM3
Cab004476.1	A03_018447840_018448860			metal ion binding	AT3G14250.1	RING U-box superfamily	1021	3.66376e-167	75.5	RING/U-box superfamily protein		1				RING/U-box superfamily protein; FUNCTIONS IN: zinc ion binding; EXPRESSED IN: egg cell; CONTAINS InterPro DOMAIN/s: Zinc finger, C6HC-type (InterPro:IPR002867), Zinc finger, RING-type (InterPro:IPR001841); BEST Arabidopsis thaliana protein match is: RING/U-box superfamily protein (TAIR:AT3G53690.1); Has 3093 Blast hits to 3074 proteins in 222 species: Archae - 0; Bacteria - 0; Metazoa - 1283; Fun…	*****	gene:2091029,UniProt:Q1PEQ5
Cab004477.1	A03_018450694_018451433			molecular_function, cellular_component, biological_process	AT3G14260.1	LURP-one (DUF567)	740	3.91184e-127	81.3	LURP-one-like protein (DUF567)		1				Protein of unknown function (DUF567); CONTAINS InterPro DOMAIN/s: Protein of unknown function DUF567 (InterPro:IPR007612); BEST Arabidopsis thaliana protein match is: Protein of unknown function (DUF567) (TAIR:AT1G53890.1); Has 295 Blast hits to 292 proteins in 13 species: Archae - 0; Bacteria - 0; Metazoa - 0; Fungi - 0; Plants - 295; Viruses - 0; Other Eukaryotes - 0 (source: NCBI BLink).	*****	gene:2091039,UniProt:Q9LUM1
Cab004478.1	A03_018459861_018460661		12.4441	carbonate dehydratase activity, cytoplasm, mitochondrion, mitochondrial respiratory chain complex I, photorespiration, mitochondrial membrane, respiratory chain complex I, metal ion binding	AT1G19580.2	gamma carbonic anhydrase 1	801	0.0307429	85.4	gamma carbonic anhydrase 1	Encodes mitochondrial gamma carbonic anhydrase. Component of the NADH dehydrogenase complex.	6	GAMMA CA1		gamma carbonic anhydrase 1	gamma carbonic anhydrase 1 (GAMMA CA1); CONTAINS InterPro DOMAIN/s: Trimeric LpxA-like (InterPro:IPR011004); BEST Arabidopsis thaliana protein match is: gamma carbonic anhydrase 3 (TAIR:AT5G66510.1).	**	gene:6530296205,UniProt:F4HP82
Cab004479.1	A03_018462309_018469139	1.1261	1.03851	1-phosphatidylinositol-3-phosphate 5-kinase activity, ATP binding, cytoplasm, mitochondrion, endosome, vacuole organization, signal transduction, zinc ion binding, pollen development, endosome membrane, endomembrane system organization, 1-phosphatidylinositol-4-phosphate 5-kinase activity, phosphatidylinositol binding, retrograde transport, endosome to Golgi, metal ion binding, stomatal closure	AT3G14270.1	1-phosphatidylinositol-3-phosphate 5-kinase FAB1A	6831	0	77.6	phosphatidylinositol-4-phosphate 5-kinase family protein	Encodes a protein that is predicted to act as a 1-phosphatidylinositol-3-phosphate (PtdIns3P) 5-kinase based on its homology to Fab1 from yeast. It contains an FYVE domain required for binding to PtdIns3P-containing membranes in yeast, as well as a Cpn60_TCP1 homology domain plus a kinase domain. fab1a/fab1b pollen grains not viable and have defective vacuolar organization. FAB1A and FAB1B comple…	2	FAB1B		FORMS APLOID AND BINUCLEATE CELLS 1B	FORMS APLOID AND BINUCLEATE CELLS 1B (FAB1B); CONTAINS InterPro DOMAIN/s: Chaperonin Cpn60/TCP-1 (InterPro:IPR002423), Zinc finger, FYVE-type (InterPro:IPR000306), Zinc finger, FYVE-related (InterPro:IPR017455), Zinc finger, FYVE/PHD-type (InterPro:IPR011011), Phosphatidylinositol-4-phosphate 5-kinase, core (InterPro:IPR002498); BEST Arabidopsis thaliana protein match is: 1-phosphatidylinositol-4…	****	PMID:14671022,PMID:15358268,gene:2091049,UniProt:Q9LUM0
Cab004480.1	A03_018470051_018472423			cell wall, nucleus, plasmodesma, integral component of membrane, pectinesterase activity, cell wall modification, aspartyl esterase activity, pectin catabolic process, pectinesterase inhibitor activity, cell periphery	AT3G14300.1	Plant invertase pectin methylesterase inhibitor superfamily	2373	1.46712e-119	72.1	pectinesterase family protein		4	ATPMEPCRC			ATPMEPCRC; FUNCTIONS IN: pectinesterase activity; INVOLVED IN: cell wall modification; LOCATED IN: cell wall; EXPRESSED IN: flower; CONTAINS InterPro DOMAIN/s: Pectinesterase, active site (InterPro:IPR018040), Pectin lyase fold/virulence factor (InterPro:IPR011050), Pectinesterase, catalytic (InterPro:IPR000070), Pectinesterase inhibitor (InterPro:IPR006501), Pectin lyase fold (InterPro:IPR012334…	***	PMID:16622707,gene:2091069,UniProt:Q9LUL8
Cab004481.1	A03_018474196_018480963	0.631956	0.144609	cell wall, cytoplasm, plasma membrane, response to fungus, response to nematode, pectinesterase activity, cell wall modification, aspartyl esterase activity, pectin catabolic process, pectinesterase inhibitor activity, apoplast, defense response to Gram-negative bacterium	AT3G14310.1	Plant invertase pectin methylesterase inhibitor superfamily	6768	0	70.2	pectin methylesterase 3	encodes a pectin methylesterase, targeted by a cellulose binding protein (CBP) from the parasitic nematode Heterodera schachtii during parasitism.	2	PME3	ATPME3,pectin methylesterase 3,OZS2,OVERLY ZINC SENSITIVE 2	pectin methylesterase 3	pectin methylesterase 3 (PME3); FUNCTIONS IN: pectinesterase activity; INVOLVED IN: response to nematode; LOCATED IN: cell wall, apoplast, plasma membrane, cytoplasm; EXPRESSED IN: 23 plant structures; EXPRESSED DURING: 14 growth stages; CONTAINS InterPro DOMAIN/s: Pectinesterase, active site (InterPro:IPR018040), Pectin lyase fold/virulence factor (InterPro:IPR011050), Pectinesterase, catalytic …	****	PMID:16622707,PMID:17317660,PMID:18467450,PMID:18538804,gene:2090999,UniProt:O49006
Cab004482.1	A03_018481532_018481975			zinc ion binding, integral component of membrane, protein ubiquitination, metal ion binding	AT3G14320.1	RING U-box superfamily	444	3.64859e-36	71.9	Zinc finger, C3HC4 type (RING finger) family protein		9				Zinc finger, C3HC4 type (RING finger) family protein; FUNCTIONS IN: zinc ion binding; LOCATED IN: endomembrane system; EXPRESSED IN: 6 plant structures; EXPRESSED DURING: LP.04 four leaves visible, 4 anthesis, petal differentiation and expansion stage, LP.08 eight leaves visible; CONTAINS InterPro DOMAIN/s: Zinc finger, RING-type (InterPro:IPR001841), Zinc finger, C3HC4 RING-type (InterPro:IPR018…	*	gene:2090979,UniProt:Q9LUL6
Cab004483.1	A03_018485606_018489329		2.75196	structural constituent of ribosome, ribosome, plasma membrane, translation, plasmodesma, cytosolic large ribosomal subunit, ribosome biogenesis	AT4G29410.2	Ribosomal L28e family	3724	3.01667e-67	84.14	Ribosomal L28e protein family		2				Ribosomal L28e protein family; FUNCTIONS IN: structural constituent of ribosome; INVOLVED IN: translation, ribosome biogenesis; LOCATED IN: ribosome, cytosolic large ribosomal subunit, plasma membrane; EXPRESSED IN: 23 plant structures; EXPRESSED DURING: 13 growth stages; CONTAINS InterPro DOMAIN/s: Ribosomal protein L28e (InterPro:IPR002672); BEST Arabidopsis thaliana protein match is: Ribosomal…	****	PMID:17317660,PMID:17934214,gene:4010712986,UniProt:Q9M0E2
Cab004484.1	A03_018490908_018491135			molecular_function, nucleus, cytoplasm, endomembrane system, response to herbivore, positive regulation of defense response to insect	AT3G14395.1	hypothetical protein	228	3.6185e-83	89	hypothetical protein		1				unknown protein; Has 4 Blast hits to 4 proteins in 2 species: Archae - 0; Bacteria - 0; Metazoa - 0; Fungi - 0; Plants - 4; Viruses - 0; Other Eukaryotes - 0 (source: NCBI BLink).	*****	gene:3700927,UniProt:Q8L923
Cab004485.1	A03_018492645_018493588		0.359634	biological_process, integral component of membrane, anchored component of membrane	AT5G11990.1	proline-rich family	944	2.44167e-118	71	proline-rich family protein		1				proline-rich family protein; Has 1807 Blast hits to 1807 proteins in 277 species: Archae - 0; Bacteria - 0; Metazoa - 736; Fungi - 347; Plants - 385; Viruses - 0; Other Eukaryotes - 339 (source: NCBI BLink).	*****	PMID:12805588,gene:2143083,UniProt:Q9LYH4
BnaA03g33360D	A03_018493551_018493003.001			extracellular region, killing of cells of other organism, defense response to fungus	AT1G13605.1	defensin-like protein	503	6.1701e-15	70	defensin-like protein	Encodes a defensin-like (DEFL) family protein.	2				LOCATED IN: endomembrane system; Has 35333 Blast hits to 34131 proteins in 2444 species: Archae - 798; Bacteria - 22429; Metazoa - 974; Fungi - 991; Plants - 531; Viruses - 0; Other Eukaryotes - 9610 (source: NCBI BLink).	****	PMID:15955924,gene:1009021332,UniProt:Q2V4N6
Cab004487.1	A03_018498305_018500582	2.09221	0.183715	nucleus, vacuolar membrane, plasma membrane, chloroplast, membrane	AT5G12010.1	nuclease	2278	0	74.5	nuclease		1				unknown protein; INVOLVED IN: response to salt stress; LOCATED IN: chloroplast, plasma membrane, membrane; EXPRESSED IN: 23 plant structures; EXPRESSED DURING: 13 growth stages; BEST Arabidopsis thaliana protein match is: unknown protein (TAIR:AT4G29780.1); Has 1807 Blast hits to 1807 proteins in 277 species: Archae - 0; Bacteria - 0; Metazoa - 736; Fungi - 347; Plants - 385; Viruses - 0; Other E…	*****	PMID:11351099,PMID:15060130,PMID:17151019,PMID:17432890,PMID:18431481,gene:2143103,UniProt:Q9LYH2
Cab004488.1	A03_018505876_018508035	0.618719	1.91447	nucleus, peroxisome, glycolate oxidase activity, plasmodesma, chloroplast, chloroplast stroma, response to cytokinin, oxidative photosynthetic carbon pathway, FMN binding, membrane, oxidoreductase activity, cytosolic ribosome, defense response to bacterium, apoplast, hydrogen peroxide biosynthetic process, very-long-chain-(S)-2-hydroxy-acid oxidase activity, long-chain-(S)-2-hydroxy-long-chain-ac…	AT3G14420.6	Aldolase-type TIM barrel family	2160	6.90896e-117	88.8	Aldolase-type TIM barrel family protein	Encodes a glycolate oxidase that modulates reactive oxygen species-mediated signal transduction during nonhost resistance.	2	GOX1		glycolate oxidase 1	Aldolase-type TIM barrel family protein; FUNCTIONS IN: glycolate oxidase activity; INVOLVED IN: oxidation reduction, metabolic process; LOCATED IN: apoplast, chloroplast, peroxisome, membrane; EXPRESSED IN: cotyledon, guard cell, leaf; EXPRESSED DURING: seedling growth; CONTAINS InterPro DOMAIN/s: Aldolase-type TIM barrel (InterPro:IPR013785), FMN-dependent alpha-hydroxy acid dehydrogenase, activ…	****	PMID:17432890,PMID:17951448,PMID:18431481,PMID:18538804,PMID:21166475,gene:4010712562,UniProt:B3H4B8
Cab004489.1	A03_018508644_018511017	1.74864	0.488381	nucleus, peroxisome, glycolate oxidase activity, plasmodesma, chloroplast, chloroplast stroma, response to cytokinin, oxidative photosynthetic carbon pathway, FMN binding, membrane, oxidoreductase activity, cytosolic ribosome, defense response to bacterium, apoplast, hydrogen peroxide biosynthetic process, very-long-chain-(S)-2-hydroxy-acid oxidase activity, long-chain-(S)-2-hydroxy-long-chain-ac…	AT3G14420.6	Aldolase-type TIM barrel family	2374	7.6031e-117	79.1	Aldolase-type TIM barrel family protein	Encodes a glycolate oxidase that modulates reactive oxygen species-mediated signal transduction during nonhost resistance.	2	GOX1		glycolate oxidase 1	Aldolase-type TIM barrel family protein; FUNCTIONS IN: glycolate oxidase activity; INVOLVED IN: oxidation reduction, metabolic process; LOCATED IN: apoplast, chloroplast, peroxisome, membrane; EXPRESSED IN: cotyledon, guard cell, leaf; EXPRESSED DURING: seedling growth; CONTAINS InterPro DOMAIN/s: Aldolase-type TIM barrel (InterPro:IPR013785), FMN-dependent alpha-hydroxy acid dehydrogenase, activ…	****	PMID:17432890,PMID:17951448,PMID:18431481,PMID:18538804,PMID:21166475,gene:4010712562,UniProt:B3H4B8
Cab004490.1	A03_018516317_018516859			SNARE binding, SNAP receptor activity, nucleus, vacuolar membrane, intracellular protein transport, vesicle fusion, endomembrane system, integral component of membrane, vesicle-mediated transport, SNARE complex, vesicle docking, membrane fusion	AT4G17730.1	syntaxin of plants 23	543	0.870916	87	syntaxin of plants 23	member of SYP2 Gene Family	2	SYP23	ATSYP23	syntaxin of plants 23	syntaxin of plants 23 (SYP23); FUNCTIONS IN: SNAP receptor activity; INVOLVED IN: intracellular protein transport, cellular membrane fusion; LOCATED IN: plasma membrane; EXPRESSED IN: 24 plant structures; EXPRESSED DURING: 15 growth stages; CONTAINS InterPro DOMAIN/s: Target SNARE coiled-coil domain (InterPro:IPR000727), t-SNARE (InterPro:IPR010989), Syntaxin/epimorphin, conserved site (InterPro:…	****	PMID:11115874,PMID:17151019,gene:2129405,UniProt:O04378
Cab004491.1	A03_018524117_018526384		0.0934766	response to osmotic stress, response to water deprivation, chloroplast, chloroplast thylakoid membrane, chloroplast stroma, abscisic acid biosynthetic process, hyperosmotic salinity response, 9-cis-epoxycarotenoid dioxygenase activity, metal ion binding, oxidation-reduction process	AT3G14440.1	nine-cis-epoxycarotenoid dioxygenase 3	2268	0	72.8	nine-cis-epoxycarotenoid dioxygenase 3	Encodes 9-%3Ci%3Ecis%3C/i%3E-epoxycarotenoid dioxygenase, a key enzyme in the biosynthesis of abscisic acid. Regulated in response to drought and salinity. Expressed in roots, flowers and seeds. Localized to the chloroplast stroma and thylakoid membrane.	1	NCED3	ATNCED3,SIS7,SUGAR INSENSITIVE 7,STO1,SALT TOLERANT 1	nine-cis-epoxycarotenoid dioxygenase 3	nine-cis-epoxycarotenoid dioxygenase 3 (NCED3); CONTAINS InterPro DOMAIN/s: Carotenoid oxygenase (InterPro:IPR004294); BEST Arabidopsis thaliana protein match is: nine-cis-epoxycarotenoid dioxygenase 9 (TAIR:AT1G78390.1); Has 2945 Blast hits to 2901 proteins in 493 species: Archae - 16; Bacteria - 796; Metazoa - 281; Fungi - 204; Plants - 893; Viruses - 0; Other Eukaryotes - 755 (source: NCBI BLi…	*****	PMID:10611388,gene:2091651,UniProt:Q9LRR7
Cab004492.1	A03_018528975_018529244			molecular_function, nucleus, integral component of membrane, response to karrikin	AT1G80530.1	Major facilitator superfamily	270	0.411171	83	Major facilitator superfamily protein		2				Major facilitator superfamily protein; FUNCTIONS IN: molecular_function unknown; INVOLVED IN: response to karrikin; LOCATED IN: nucleus; EXPRESSED IN: 23 plant structures; EXPRESSED DURING: 13 growth stages; CONTAINS InterPro DOMAIN/s: Nodulin-like (InterPro:IPR010658), Major facilitator superfamily, general substrate transporter (InterPro:IPR016196); BEST Arabidopsis thaliana protein match is: M…	****	PMID:18433157,gene:3690934,UniProt:Q9M8M1
Cab004493.1	A03_018554703_018556802			RNA binding, nucleus, cytoplasm, biological_process	AT3G14450.1	CTC-interacting domain 10	2100	5.52609e-61	84.8	CTC-interacting domain 9	RNA-binding protein, putative, contains Pfam profile: PF00076 RNA recognition motif. (a.k.a. RRM, RBD, or RNP domain) (2 copies). Contains PAM PABC binding domain.	2	CID9		CTC-interacting domain 9	CTC-interacting domain 9 (CID9); FUNCTIONS IN: RNA binding, nucleotide binding, nucleic acid binding; INVOLVED IN: biological_process unknown; LOCATED IN: cellular_component unknown; EXPRESSED IN: 7 plant structures; EXPRESSED DURING: LP.04 four leaves visible, 4 anthesis, petal differentiation and expansion stage; CONTAINS InterPro DOMAIN/s: RNA recognition motif, RNP-1 (InterPro:IPR000504), Nuc…	****	gene:2091656,UniProt:Q9LRR6
Cab004494.1	A03_018558009_018562398			magnesium ion binding, cytoplasm, terpene synthase activity, terpenoid biosynthetic process	AT3G32030.1	Terpenoid cyclases prenyltransferases superfamily	4390	1.84115e-102	76.1	Terpenoid cyclases/Protein prenyltransferases superfamily protein		3				Terpenoid cyclases/Protein prenyltransferases superfamily protein; FUNCTIONS IN: lyase activity, magnesium ion binding; INVOLVED IN: metabolic process; CONTAINS InterPro DOMAIN/s: Terpene synthase, metal-binding domain (InterPro:IPR005630), Terpenoid synthase (InterPro:IPR008949), Terpenoid cylases/protein prenyltransferase alpha-alpha toroid (InterPro:IPR008930), Terpene synthase-like (InterPro:…	****	gene:2114413,UniProt:Q9LH31
Cab004495.1	A03_018563001_018564360			dimethylallyltranstransferase activity, geranyltranstransferase activity, mitochondrion, chloroplast, carotenoid biosynthetic process, geranyl diphosphate biosynthetic process, geranylgeranyl diphosphate biosynthetic process, farnesyl diphosphate biosynthetic process, metal ion binding	AT3G29430.1	Terpenoid synthases superfamily	1360	0	80.6	Terpenoid synthases superfamily protein		2				Terpenoid synthases superfamily protein; INVOLVED IN: isoprenoid biosynthetic process; EXPRESSED IN: root; CONTAINS InterPro DOMAIN/s: Polyprenyl synthetase-related (InterPro:IPR017446), Terpenoid synthase (InterPro:IPR008949), Polyprenyl synthetase (InterPro:IPR000092); BEST Arabidopsis thaliana protein match is: Terpenoid synthases superfamily protein (TAIR:AT3G32040.1); Has 16721 Blast hits to…	****	PMID:10759500,PMID:8016276,gene:2093831,UniProt:Q9LIA0
Cab004496.1	A03_018565183_018567085			magnesium ion binding, cytoplasm, terpene synthase activity, terpenoid biosynthetic process	AT3G14490.1	Terpenoid cyclases prenyltransferases superfamily	1903	1.4291e-137	76.7	Terpenoid cyclases/Protein prenyltransferases superfamily protein		4				Terpenoid cyclases/Protein prenyltransferases superfamily protein; FUNCTIONS IN: lyase activity, magnesium ion binding; INVOLVED IN: metabolic process; LOCATED IN: chloroplast; CONTAINS InterPro DOMAIN/s: Terpene synthase, metal-binding domain (InterPro:IPR005630), Terpenoid synthase (InterPro:IPR008949), Terpenoid cylases/protein prenyltransferase alpha-alpha toroid (InterPro:IPR008930), Terpene…	***	gene:2091686,UniProt:Q9LRR2
Cab004497.1	A03_018572096_018573402				AT3G14595.1	Ribosomal L18ae family	1307	4.44815e-28	80.5	Ribosomal protein L18ae family		2				Ribosomal protein L18ae family; BEST Arabidopsis thaliana protein match is: Ribosomal protein L18ae family (TAIR:AT1G17080.1); Has 132 Blast hits to 132 proteins in 17 species: Archae - 0; Bacteria - 2; Metazoa - 0; Fungi - 0; Plants - 129; Viruses - 0; Other Eukaryotes - 1 (source: NCBI BLink).	****	gene:3700724,UniProt:Q1H563
Cab004498.1	A03_018573966_018575162	2.46506	0.506007	structural constituent of ribosome, cytoplasm, cytosol, ribosome, translation, plasmodesma, membrane, cytosolic large ribosomal subunit, cytosolic ribosome, ribosome biogenesis	AT3G14600.1	Ribosomal L18ae LX family	1197	6.84775e-133	84	Ribosomal protein L18ae/LX family protein		2				Ribosomal protein L18ae/LX family protein; FUNCTIONS IN: structural constituent of ribosome; INVOLVED IN: N-terminal protein myristoylation, translation, ribosome biogenesis; LOCATED IN: cytosolic ribosome, ribosome, cytosolic large ribosomal subunit, membrane; EXPRESSED IN: 23 plant structures; EXPRESSED DURING: 13 growth stages; CONTAINS InterPro DOMAIN/s: Ribosomal protein L18ae/LX (InterPro:I…	****	PMID:12912986,PMID:15734919,PMID:15821981,PMID:17432890,PMID:17934214,gene:2089515,UniProt:Q9LUD4
Cab004500.1	A03_018584082_018586507			monooxygenase activity, oxygen binding	AT3G14630.1	cytochrome P450, family 72, subfamily A, polypeptide 13	2426	3.29881e-153	81.3	cytochrome P450, family 72, subfamily A, polypeptide 9	putative cytochrome P450	2	CYP72A9		cytochrome P450, family 72, subfamily A, polypeptide 9	cytochrome P450, family 72, subfamily A, polypeptide 9 (CYP72A9); FUNCTIONS IN: electron carrier activity, monooxygenase activity, iron ion binding, oxygen binding, heme binding; INVOLVED IN: oxidation reduction; LOCATED IN: endomembrane system; EXPRESSED IN: stem, sepal, leaf, stamen; EXPRESSED DURING: LP.04 four leaves visible, 4 anthesis, petal differentiation and expansion stage; CONTAINS Int…	****	gene:2089545,UniProt:F4IW82
Cab004501.1	A03_018587835_018588318			monooxygenase activity, iron ion binding, integral component of membrane, oxidoreductase activity, acting on paired donors, with incorporation or reduction of molecular oxygen, oxygen binding, heme binding, oxidation-reduction process	AT3G14660.2	cytochrome P450, family 72, subfamily A, polypeptide 13	484	4.54177e-67	82.5	cytochrome P450, family 72, subfamily A, polypeptide 13			CYP72A13		cytochrome P450, family 72, subfamily A, polypeptide 13
Cab004502.3	A03_018590087_018592296		1.54054	monooxygenase activity, iron ion binding, integral component of membrane, oxidoreductase activity, acting on paired donors, with incorporation or reduction of molecular oxygen, oxygen binding, heme binding, oxidation-reduction process	AT3G14660.3	cytochrome P450, family 72, subfamily A, polypeptide 13	2210	0	83.6	cytochrome P450, family 72, subfamily A, polypeptide 13			CYP72A13		cytochrome P450, family 72, subfamily A, polypeptide 13
Cab004503.1	A03_018599955_018603472		2.80458	nucleus, plasma membrane, anion transport, mechanically-gated ion channel activity, membrane, integral component of membrane, transmembrane transport	AT3G14810.1	Mechanosensitive ion channel family	3518	0	71.6	mechanosensitive channel of small conductance-like 5		2	MSL5		mechanosensitive channel of small conductance-like 5	mechanosensitive channel of small conductance-like 5 (MSL5); INVOLVED IN: transmembrane transport; LOCATED IN: membrane; CONTAINS InterPro DOMAIN/s: Membrane protein, At2g17000, predicted (InterPro:IPR016688), Mechanosensitive ion channel MscS (InterPro:IPR006685), Like-Sm ribonucleoprotein (LSM)-related domain (InterPro:IPR010920); BEST Arabidopsis thaliana protein match is: mechanosensitive cha…	****	gene:2099381,UniProt:Q9LH74
Cab004504.1	A03_018615627_018622886	4.11258	0.193007	protein kinase activity, protein serine/threonine kinase activity, protein binding, ATP binding, extracellular region, plasma membrane, protein phosphorylation, plasmodesma, jasmonic acid and ethylene-dependent systemic resistance, integral component of membrane, regulation of innate immune response	AT3G14840.2	Leucine-rich repeat transmembrane kinase	7260	3.04288e-159	74.1	Leucine-rich repeat transmembrane protein kinase	Encodes LRR-RLK protein that is localized to the plasma membrane and is involved in regulation of plant innate immunity to microbes. LIK1 is phosphorylated by CERK1, a kinase involved in chitin perception.	2				Leucine-rich repeat transmembrane protein kinase; FUNCTIONS IN: protein serine/threonine kinase activity, protein kinase activity, ATP binding; INVOLVED IN: protein amino acid phosphorylation; LOCATED IN: plasma membrane; EXPRESSED IN: 25 plant structures; EXPRESSED DURING: 14 growth stages; CONTAINS InterPro DOMAIN/s: Malectin/receptor-like protein kinase (InterPro:IPR021720), Protein kinase, ca…	****	PMID:17317660,PMID:17644812,gene:1005027792,UniProt:C0LGN2
Cab004505.1	A03_018624890_018631025			protein kinase activity, protein serine/threonine kinase activity, protein binding, ATP binding, extracellular region, plasma membrane, protein phosphorylation, plasmodesma, jasmonic acid and ethylene-dependent systemic resistance, integral component of membrane, regulation of innate immune response	AT3G14840.2	Leucine-rich repeat transmembrane kinase	6136	1.97562e-154	72.5	Leucine-rich repeat transmembrane protein kinase	Encodes LRR-RLK protein that is localized to the plasma membrane and is involved in regulation of plant innate immunity to microbes. LIK1 is phosphorylated by CERK1, a kinase involved in chitin perception.	2				Leucine-rich repeat transmembrane protein kinase; FUNCTIONS IN: protein serine/threonine kinase activity, protein kinase activity, ATP binding; INVOLVED IN: protein amino acid phosphorylation; LOCATED IN: plasma membrane; EXPRESSED IN: 25 plant structures; EXPRESSED DURING: 14 growth stages; CONTAINS InterPro DOMAIN/s: Malectin/receptor-like protein kinase (InterPro:IPR021720), Protein kinase, ca…	****	PMID:17317660,PMID:17644812,gene:1005027792,UniProt:C0LGN2
Cab004506.1	A03_018642041_018651450			protein kinase activity, protein serine/threonine kinase activity, protein binding, ATP binding, extracellular region, plasma membrane, protein phosphorylation, plasmodesma, jasmonic acid and ethylene-dependent systemic resistance, integral component of membrane, regulation of innate immune response	AT3G14840.2	Leucine-rich repeat transmembrane kinase	9410	2.49138e-155	72.9	Leucine-rich repeat transmembrane protein kinase	Encodes LRR-RLK protein that is localized to the plasma membrane and is involved in regulation of plant innate immunity to microbes. LIK1 is phosphorylated by CERK1, a kinase involved in chitin perception.	2				Leucine-rich repeat transmembrane protein kinase; FUNCTIONS IN: protein serine/threonine kinase activity, protein kinase activity, ATP binding; INVOLVED IN: protein amino acid phosphorylation; LOCATED IN: plasma membrane; EXPRESSED IN: 25 plant structures; EXPRESSED DURING: 14 growth stages; CONTAINS InterPro DOMAIN/s: Malectin/receptor-like protein kinase (InterPro:IPR021720), Protein kinase, ca…	****	PMID:17317660,PMID:17644812,gene:1005027792,UniProt:C0LGN2
Cab004507.1	A03_018651543_018653006			protein kinase activity, protein serine/threonine kinase activity, protein binding, ATP binding, extracellular region, plasma membrane, protein phosphorylation, plasmodesma, jasmonic acid and ethylene-dependent systemic resistance, integral component of membrane, regulation of innate immune response	AT3G14840.2	Leucine-rich repeat transmembrane kinase	1464	3.14637e-62	79	Leucine-rich repeat transmembrane protein kinase	Encodes LRR-RLK protein that is localized to the plasma membrane and is involved in regulation of plant innate immunity to microbes. LIK1 is phosphorylated by CERK1, a kinase involved in chitin perception.	2				Leucine-rich repeat transmembrane protein kinase; FUNCTIONS IN: protein serine/threonine kinase activity, protein kinase activity, ATP binding; INVOLVED IN: protein amino acid phosphorylation; LOCATED IN: plasma membrane; EXPRESSED IN: 25 plant structures; EXPRESSED DURING: 14 growth stages; CONTAINS InterPro DOMAIN/s: Malectin/receptor-like protein kinase (InterPro:IPR021720), Protein kinase, ca…	****	PMID:17317660,PMID:17644812,gene:1005027792,UniProt:C0LGN2
Cab004508.1	A03_018655126_018657058	0.552186	0.508888	extracellular region, Golgi apparatus, chloroplast, O-acetyltransferase activity, cell wall organization or biogenesis	AT3G14850.1	RAB geranylgeranyl transferase beta subunit 2	1933	3.20384e-95	83.9	TRICHOME BIREFRINGENCE-LIKE 41	Encodes a member of the TBL (TRICHOME BIREFRINGENCE-LIKE) gene family containing a plant-specific DUF231 (domain of unknown function) domain. TBL gene family has 46 members, two of which (TBR/AT5G06700 and TBL3/AT5G01360) have been shown to be involved in the synthesis and deposition of secondary wall cellulose, presumably by influencing the esterification state of pectic polymers. A nomenclature…	2	TBL41		TRICHOME BIREFRINGENCE-LIKE 41	TRICHOME BIREFRINGENCE-LIKE 41 (TBL41); INVOLVED IN: biological_process unknown; LOCATED IN: endomembrane system; EXPRESSED IN: 11 plant structures; EXPRESSED DURING: 4 anthesis, C globular stage, petal differentiation and expansion stage; CONTAINS InterPro DOMAIN/s: Protein of unknown function DUF231, plant (InterPro:IPR004253); BEST Arabidopsis thaliana protein match is: TRICHOME BIREFRINGENCE-…	****	gene:2099401,UniProt:F4IWA8-2
Cab004509.2	A03_018657665_018659778	1.39115	1.52103	molecular_function, extracellular region, biological_process	AT3G14860.1	NHL domain-containing	2114	0	81.4	NHL domain-containing protein		3				NHL domain-containing protein; CONTAINS InterPro DOMAIN/s: NHL repeat (InterPro:IPR001258), Six-bladed beta-propeller, TolB-like (InterPro:IPR011042); BEST Arabidopsis thaliana protein match is: NHL domain-containing protein (TAIR:AT1G70280.2); Has 2752 Blast hits to 1249 proteins in 210 species: Archae - 76; Bacteria - 1297; Metazoa - 50; Fungi - 0; Plants - 213; Viruses - 0; Other Eukaryotes - …	****	gene:2099356,UniProt:Q8RWI7
Cab004510.3	A03_018666111_018669124	0.10491	0.676707	catalytic activity, protein binding, nucleus, nucleoplasm, transcription, DNA-templated, regulation of transcription, DNA-templated, zinc ion binding	AT3G14890.2	phosphoesterase	3014	8.50545e-67	79	phosphoesterase		2				phosphoesterase; FUNCTIONS IN: DNA binding, catalytic activity, zinc ion binding; EXPRESSED IN: 24 plant structures; EXPRESSED DURING: 15 growth stages; CONTAINS InterPro DOMAIN/s: HAD-superfamily hydrolase, subfamily IIIA (InterPro:IPR006549), Polynucleotide kinase 3 phosphatase, central region (InterPro:IPR013954), Zinc finger, PARP-type (InterPro:IPR001510), Polynucleotide kinase 3, phosphatas…	****	gene:1005714542,UniProt:Q84JE8-2
Cab004511.1	A03_018670049_018672163	1.69503	1.98394	vacuole, vacuolar membrane, biological_process, plant-type cell wall, chloroplast	AT3G14920.1	Peptide-N4-(N-acetyl-beta-glucosaminyl)asparagine amidase A	2115	0	71.5	Peptide-N4-(N-acetyl-beta-glucosaminyl)asparagine amidase A protein		1				Peptide-N4-(N-acetyl-beta-glucosaminyl)asparagine amidase A protein; INVOLVED IN: biological_process unknown; LOCATED IN: plasma membrane, vacuole, plant-type cell wall; EXPRESSED IN: 23 plant structures; EXPRESSED DURING: 13 growth stages; CONTAINS InterPro DOMAIN/s: Peptide-N4-(N-acetyl-beta-glucosaminyl)asparagine amidase A (InterPro:IPR021102); BEST Arabidopsis thaliana protein match is: Pept…	*****	PMID:15539469,PMID:17151019,PMID:17526915,gene:2086284,UniProt:Q9LKB2
Cab004512.1	A03_018672629_018673031			uroporphyrinogen decarboxylase activity, cytoplasm, cytosol, protoporphyrinogen IX biosynthetic process, heme biosynthetic process, chloroplast, chloroplast stroma, chlorophyll biosynthetic process, response to cadmium ion	AT3G14930.3	Uroporphyrinogen decarboxylase	403	2.6981e-56	87	Uroporphyrinogen decarboxylase		2	HEME1			HEME1; FUNCTIONS IN: uroporphyrinogen decarboxylase activity; INVOLVED IN: response to cadmium ion; LOCATED IN: chloroplast; EXPRESSED IN: 23 plant structures; EXPRESSED DURING: 14 growth stages; CONTAINS InterPro DOMAIN/s: Uroporphyrinogen decarboxylase HemE (InterPro:IPR006361), Uroporphyrinogen decarboxylase (URO-D) (InterPro:IPR000257); BEST Arabidopsis thaliana protein match is: Uroporphyrin…	****	PMID:18431481,gene:1006228567,UniProt:Q93ZB6-2
Cab004513.2	A03_018676060_018678444		0.664314	cytoplasm, cytosol, tricarboxylic acid cycle, phosphoenolpyruvate carboxylase activity, chloroplast, carbon fixation, photosynthesis, apoplast, leaf development	AT3G14940.2	phosphoenolpyruvate carboxylase 1	2385	1.13169e-152	84.9	phosphoenolpyruvate carboxylase 3			PPC3	ATPPC3,phosphoenolpyruvate carboxylase 3	phosphoenolpyruvate carboxylase 3			UniProt:Q84VW9
Cab004514.1	A03_018679231_018681352	0.138196	0.0433166	cytoplasm, cytosol, tricarboxylic acid cycle, phosphoenolpyruvate carboxylase activity, chloroplast, carbon fixation, photosynthesis, apoplast, leaf development	AT3G14940.2	phosphoenolpyruvate carboxylase 1	2122	0	80.78	phosphoenolpyruvate carboxylase 3			PPC3	ATPPC3,phosphoenolpyruvate carboxylase 3	phosphoenolpyruvate carboxylase 3			UniProt:Q84VW9
Cab004515.1	A03_018681670_018683858		1.07386	Golgi membrane, Golgi apparatus, protein glycosylation, galactosyltransferase activity, integral component of membrane, transferase activity, transferring glycosyl groups, transferase activity, transferring hexosyl groups	AT3G14960.1	Galactosyltransferase family	2189	2.6144e-84	75.75	Galactosyltransferase family protein		2				Galactosyltransferase family protein; FUNCTIONS IN: transferase activity, transferring hexosyl groups, transferase activity, transferring glycosyl groups; INVOLVED IN: protein amino acid glycosylation; LOCATED IN: membrane; EXPRESSED IN: 24 plant structures; EXPRESSED DURING: 15 growth stages; CONTAINS InterPro DOMAIN/s: Glycosyl transferase, family 31 (InterPro:IPR002659); BEST Arabidopsis thali…	****	gene:2086369,UniProt:Q9LKA9
Cab004516.1	A03_018685054_018687548		0.44545	catalytic activity, protein binding, nucleus, vacuole, vacuolar membrane, cytosol, plasma membrane, thiamine biosynthetic process, plasmodesma, chloroplast, glyoxalase III activity, response to cadmium ion, positive regulation of cellular response to oxidative stress	AT3G14990.2	Class I glutamine amidotransferase-like superfamily	2495	3.63962e-64	83.6	Class I glutamine amidotransferase-like superfamily protein	Encodes a homolog of animal DJ-1 superfamily protein. In the A. thaliana genome, three genes encoding close homologs of human DJ-1 were identified AT3G14990 (DJ1A), AT1G53280 (DJ1B) and AT4G34020 (DJ1C). Among the three homologs, DJ1C is essential for chloroplast development and viability. It exhibits glyoxalase activity towards glyoxal and methylglyoxal.	2	DJ1A	AtDJ1A,DJ-1 homolog A,DJ-1a	DJ-1 homolog A	Class I glutamine amidotransferase-like superfamily protein; FUNCTIONS IN: catalytic activity; INVOLVED IN: response to cadmium ion, thiamin biosynthetic process; LOCATED IN: plasma membrane, vacuole; EXPRESSED IN: 24 plant structures; EXPRESSED DURING: 15 growth stages; CONTAINS InterPro DOMAIN/s: DJ-1 (InterPro:IPR006287), ThiJ/PfpI (InterPro:IPR002818); BEST Arabidopsis thaliana protein match …	****	PMID:15539469,PMID:16502469,PMID:17151019,PMID:17644812,gene:1005714544,UniProt:Q9FPF0-2
Cab004517.1	A03_018688277_018690215	5.4373	3.21384	protein binding, mitochondrion, mRNA processing, RNA modification, chloroplast, cytidine to uridine editing, cobalt ion binding, mitochondrial mRNA modification	AT3G15000.1	plastid developmental DAG	1939	0	74.33	cobalt ion binding protein	Encodes RIP1 (RNA-editing factor interacting protein 1). Involved in chloroplast and mitochondrial RNA editing.	2	RIP1	MORF8,multiple organellar RNA editing factor 8	RNA-editing factor interacting protein 1	cobalt ion binding; FUNCTIONS IN: cobalt ion binding; LOCATED IN: mitochondrion; EXPRESSED IN: 23 plant structures; EXPRESSED DURING: 13 growth stages; BEST Arabidopsis thaliana protein match is: plastid developmental protein DAG, putative (TAIR:AT3G06790.2); Has 57621 Blast hits to 29750 proteins in 1231 species: Archae - 14; Bacteria - 7130; Metazoa - 26978; Fungi - 8402; Plants - 8184; Viruses…	****	PMID:11743114,PMID:14671022,PMID:15276431,gene:2086309,UniProt:Q9LKA5
Cab004518.2	A03_018698864_018700087	0.978641	0.153024	DNA binding, transcription factor activity, sequence-specific DNA binding, protein binding, nucleus, transcription, DNA-templated, regulation of transcription, DNA-templated, embryo development ending in seed dormancy, leaf morphogenesis, leaf senescence, cell differentiation, positive regulation of development, heterochronic, leaf development, cotyledon morphogenesis	AT3G15030.1	TCP family transcription factor 4	1224	0	75.6	TCP family transcription factor 4	Arabidopsis thaliana TCP family transcription factor. Regulated by miR319. Involved in heterchronic regulation of leaf differentiation.	4	TCP4	MEE35,maternal effect embryo arrest 35	TCP family transcription factor 4	TCP family transcription factor 4 (TCP4); CONTAINS InterPro DOMAIN/s: Transcription factor, TCP (InterPro:IPR005333), Transcription factor TCP subgroup (InterPro:IPR017887); BEST Arabidopsis thaliana protein match is: TEOSINTE BRANCHED 1, cycloidea and PCF transcription factor 3 (TAIR:AT1G53230.1); Has 1577 Blast hits to 1575 proteins in 330 species: Archae - 0; Bacteria - 0; Metazoa - 88; Fungi …	***	PMID:11118137,gene:2086349,UniProt:Q8LPR5
Cab004519.1	A03_018701862_018703249		3.79082	molecular_function, nucleus, biological_process	AT3G15040.1	senescence regulator (Protein of unknown function, DUF584)	1388	0	84	senescence regulator (Protein of unknown function, DUF584)		2				Protein of unknown function, DUF584; CONTAINS InterPro DOMAIN/s: Protein of unknown function DUF584 (InterPro:IPR007608); BEST Arabidopsis thaliana protein match is: Protein of unknown function, DUF584 (TAIR:AT4G21970.1); Has 2569 Blast hits to 543 proteins in 84 species: Archae - 0; Bacteria - 28; Metazoa - 187; Fungi - 69; Plants - 343; Viruses - 0; Other Eukaryotes - 1942 (source: NCBI BLink).	****	gene:2086374,UniProt:Q9LKA1
Cab004520.3	A03_018708643_018710342		2.51644	protein binding, nucleus, cytoplasm, zinc ion binding, protein ubiquitination, simple leaf morphogenesis, ubiquitin protein ligase activity	AT3G15070.2	RING U-box superfamily	1700	2.47085e-45	84.17	RING/U-box superfamily protein		4				RING/U-box superfamily protein; FUNCTIONS IN: zinc ion binding; EXPRESSED IN: 23 plant structures; EXPRESSED DURING: 15 growth stages; CONTAINS InterPro DOMAIN/s: Zinc finger, RING-type (InterPro:IPR001841), Zinc finger, C3HC4 RING-type (InterPro:IPR018957); BEST Arabidopsis thaliana protein match is: RING/U-box superfamily protein (TAIR:AT1G53190.2).	***	gene:6530297042,UniProt:Q94F54
BnaA03g33720D	A03_018717479_018717895			nucleic acid binding, exonuclease activity, intracellular, cytoplasm, rRNA processing, 3'-5' exonuclease activity, transferase activity	AT3G15080.1	Polynucleotidyl transferase, ribonuclease H-like superfamily	417	8.03217e-19	86	Polynucleotidyl transferase, ribonuclease H-like superfamily protein		2				Polynucleotidyl transferase, ribonuclease H-like superfamily protein; FUNCTIONS IN: exonuclease activity, nucleic acid binding; LOCATED IN: intracellular; EXPRESSED IN: 22 plant structures; EXPRESSED DURING: 13 growth stages; CONTAINS InterPro DOMAIN/s: Exonuclease (InterPro:IPR006055), Polynucleotidyl transferase, ribonuclease H fold (InterPro:IPR012337), Exonuclease, RNase T/DNA polymerase III …	****	gene:2086319,UniProt:Q8LAA0
Cab004521.1	A03_018718852_018720744	3.70133	1.11284	mitochondrion, zinc ion binding, oxidation-reduction process	AT3G15090.1	like zinc-binding alcohol dehydrogenase family	1893	1.52308e-67	91	GroES-like zinc-binding alcohol dehydrogenase family protein		2				GroES-like zinc-binding alcohol dehydrogenase family protein; FUNCTIONS IN: oxidoreductase activity, zinc ion binding; INVOLVED IN: oxidation reduction; LOCATED IN: mitochondrion; EXPRESSED IN: 23 plant structures; EXPRESSED DURING: 14 growth stages; CONTAINS InterPro DOMAIN/s: GroES-like (InterPro:IPR011032), Alcohol dehydrogenase GroES-like (InterPro:IPR013154), Alcohol dehydrogenase, C-termina…	****	gene:2086334,UniProt:Q9LK96
Cab004522.1	A03_018721386_018727760	2.31566	4.68432	chromatin binding, protein binding, ATP binding, nucleus, plasma membrane, plasmodesma, hydrolase activity, ATPase activity, negative regulation of chromatin silencing, histone binding, positive regulation of transcription from RNA polymerase II promoter, DNA demethylation	AT3G15120.1	P-loop containing nucleoside triphosphate hydrolases superfamily	6375	0	80.4	P-loop containing nucleoside triphosphate hydrolases superfamily protein		6				P-loop containing nucleoside triphosphate hydrolases superfamily protein; FUNCTIONS IN: nucleoside-triphosphatase activity, ATPase activity, nucleotide binding, ATP binding; EXPRESSED IN: 22 plant structures; EXPRESSED DURING: 13 growth stages; CONTAINS InterPro DOMAIN/s: ATPase, AAA-type, core (InterPro:IPR003959), ATPase, AAA+ type, core (InterPro:IPR003593), ATPase, AAA-type, conserved site (I…	**	gene:2083680,UniProt:F4IXH3
Cab004523.1	A03_018731053_018733601			mitochondrion, biological_process, zinc ion binding	AT3G15130.1	Pentatricopeptide repeat (PPR) superfamily	2549	0	75	Tetratricopeptide repeat (TPR)-like superfamily protein		4				Tetratricopeptide repeat (TPR)-like superfamily protein; CONTAINS InterPro DOMAIN/s: Pentatricopeptide repeat (InterPro:IPR002885); BEST Arabidopsis thaliana protein match is: Pentatricopeptide repeat (PPR) superfamily protein (TAIR:AT4G13650.1); Has 42839 Blast hits to 13577 proteins in 243 species: Archae - 0; Bacteria - 0; Metazoa - 52; Fungi - 90; Plants - 42162; Viruses - 0; Other Eukaryotes…	***	gene:2083630,UniProt:P0C898
Cab004524.1	A03_018733955_018736995	2.78603	2.72456	nucleus, biological_process, AP-5 adaptor complex	AT3G15160.2	AP-5 complex subunit zeta-1	3041	5.06818e-76	91	AP-5 complex subunit zeta-1
Cab004525.1	A03_018739110_018741096			DNA binding, transcription factor activity, sequence-specific DNA binding, nucleus, transcription, DNA-templated, regulation of transcription, DNA-templated, embryo development, flower development, meristem initiation, primary shoot apical meristem specification, formation of animal organ boundary, secondary shoot formation, gynoecium development, lateral root development, negative regulation of …	AT3G15170.1	NAC (No Apical Meristem) domain transcriptional regulator superfamily	1987	2.70207e-115	76.5	NAC (No Apical Meristem) domain transcriptional regulator superfamily protein	Encodes a transcription factor involved in shoot apical meristem formation and auxin-mediated lateral root formation. The gene is thought not to be involved in stress responses (NaCl, auxins, ethylene). %3Ci%3ECuc%3C/i%3E mutant was first recognized at the heart stage, where embryos lacking two distinct bulges of cotyledonary primordia were observed.	2	CUC1	ANAC054,Arabidopsis NAC domain containing protein 54,ATNAC1	CUP-SHAPED COTYLEDON1	CUP-SHAPED COTYLEDON1 (CUC1); CONTAINS InterPro DOMAIN/s: No apical meristem (NAM) protein (InterPro:IPR003441); BEST Arabidopsis thaliana protein match is: NAC (No Apical Meristem) domain transcriptional regulator superfamily protein (TAIR:AT5G53950.1); Has 3039 Blast hits to 3031 proteins in 75 species: Archae - 0; Bacteria - 0; Metazoa - 0; Fungi - 0; Plants - 3039; Viruses - 0; Other Eukaryot…	****	PMID:11118137,PMID:16280546,gene:2083655,UniProt:Q9FRV4
Cab004526.1	A03_018741595_018742912	1.17378	1.18756	structural constituent of ribosome, ribosome, translation, chloroplast, chloroplast stroma, chloroplast envelope, membrane, rRNA binding, ribosome biogenesis	AT3G15190.1	Tetratricopeptide repeat (TPR)-like superfamily	1318	3.21622e-112	79	chloroplast 30S ribosomal protein S20		2	PRPS20		plastid ribosomal protein S20	chloroplast 30S ribosomal protein S20, putative; FUNCTIONS IN: structural constituent of ribosome, RNA binding; INVOLVED IN: translation, ribosome biogenesis; LOCATED IN: ribosome, chloroplast stroma, chloroplast, membrane; EXPRESSED IN: 22 plant structures; EXPRESSED DURING: 13 growth stages; CONTAINS InterPro DOMAIN/s: Ribosomal protein S20 (InterPro:IPR002583); Has 3989 Blast hits to 3989 prot…	****	PMID:15028209,PMID:17432890,PMID:18431481,PMID:18633119,PMID:16207701,gene:2083660,UniProt:Q9ASV6
Cab004527.1	A03_018745506_018747067	3.577	2.54419	DNA binding, transcription factor activity, sequence-specific DNA binding, protein binding, nucleus, transcription, DNA-templated, regulation of transcription, DNA-templated, response to ethylene, response to abscisic acid, induced systemic resistance, jasmonic acid mediated signaling pathway, ethylene-activated signaling pathway, negative regulation of ethylene-activated signaling pathway, respo…	AT3G15210.1	ERF domain 11	1562	0	75.5	ethylene responsive element binding factor 4	Encodes a member of the ERF (ethylene response factor) subfamily B-1 of ERF/AP2 transcription factor family (ATERF-4). The protein contains one AP2 domain. Acts as a negative regulator of JA-responsive defense gene expression and resistance to the necrotrophic fungal pathogen Fusarium oxysporum and antagonizes JA inhibition of root elongation.	1	ERF4	ATERF-4,ETHYLENE RESPONSIVE ELEMENT BINDING FACTOR 4,ATERF4,ETHYLENE RESPONSIVE ELEMENT BINDING FACTOR 4,RAP2.5,RELATED TO AP2 5	ethylene responsive element binding factor 4	ethylene responsive element binding factor 4 (ERF4); CONTAINS InterPro DOMAIN/s: DNA-binding, integrase-type (InterPro:IPR016177), Pathogenesis-related transcriptional factor/ERF, DNA-binding (InterPro:IPR001471); BEST Arabidopsis thaliana protein match is: ethylene response factor 8 (TAIR:AT1G53170.1); Has 6170 Blast hits to 5786 proteins in 253 species: Archae - 0; Bacteria - 0; Metazoa - 0; Fu…	*****	PMID:11118137,PMID:11487705,PMID:16021341,PMID:16183832,PMID:16280546,PMID:16442528,PMID:16429262,PMID:16407444,PMID:17189334,PMID:17722694,gene:2087064,UniProt:O80340
Cab004528.1	A03_018750262_018751101		10.3183	response to cold, integral component of membrane	AT3G05890.1	Low temperature and salt responsive family	840	0.393421	88	Low temperature and salt responsive protein family		1	RCI2B		RARE-COLD-INDUCIBLE 2B	RARE-COLD-INDUCIBLE 2B (RCI2B); CONTAINS InterPro DOMAIN/s: Uncharacterised protein family UPF0057 (InterPro:IPR000612); BEST Arabidopsis thaliana protein match is: Low temperature and salt responsive protein family (TAIR:AT3G05880.1); Has 1391 Blast hits to 1391 proteins in 471 species: Archae - 0; Bacteria - 653; Metazoa - 37; Fungi - 280; Plants - 382; Viruses - 0; Other Eukaryotes - 39 (sourc…	*****	gene:3697741,UniProt:Q9ZNS6
Cab004529.1	A03_018757277_018758987			protein serine/threonine phosphatase activity, protein dephosphorylation, metal ion binding	AT3G15260.2	phosphatase 2C family	1711	1.56539e-98	75.9	Protein phosphatase 2C family protein		2				Protein phosphatase 2C family protein; FUNCTIONS IN: protein serine/threonine phosphatase activity, catalytic activity; EXPRESSED IN: 23 plant structures; EXPRESSED DURING: 14 growth stages; CONTAINS InterPro DOMAIN/s: Protein phosphatase 2C-related (InterPro:IPR001932), Protein phosphatase 2C (InterPro:IPR015655), Protein phosphatase 2C, N-terminal (InterPro:IPR014045); BEST Arabidopsis thaliana…	****	gene:1006228573,UniProt:Q9LDA7
Cab004530.1	A03_018763673_018765941			cytoplasm, regulation of proton transport, integral component of membrane	AT3G15340.1	proton pump interactor 2	2269	1.40076e-138	75.3	proton pump interactor 2	Encodes PPI2 (proton pump interactor 2), a homologue of PPI1, a protein that interacts with the plasma membrane H+ ATPase AHA1.	3	PPI2		proton pump interactor 2	proton pump interactor 2 (PPI2); INVOLVED IN: regulation of proton transport; LOCATED IN: cellular_component unknown; BEST Arabidopsis thaliana protein match is: unknown protein (TAIR:AT5G36690.1); Has 26949 Blast hits to 17849 proteins in 1448 species: Archae - 129; Bacteria - 3780; Metazoa - 11316; Fungi - 2383; Plants - 1083; Viruses - 91; Other Eukaryotes - 8167 (source: NCBI BLink).	****	gene:2087114,UniProt:B3H4K7
Cab004531.1	A03_018768801_018771256			ATP binding, nucleus, cytoplasm, protein ubiquitination, ubiquitin protein ligase binding, ubiquitin protein ligase activity	AT3G15355.1	Ubiquitin-conjugating enzyme family	2456	5.30683e-100	76.67	ubiquitin-conjugating enzyme 25		1	UBC25		ubiquitin-conjugating enzyme 25	ubiquitin-conjugating enzyme 25 (UBC25); FUNCTIONS IN: small conjugating protein ligase activity; INVOLVED IN: regulation of protein metabolic process, post-translational protein modification; LOCATED IN: cellular_component unknown; EXPRESSED IN: 21 plant structures; EXPRESSED DURING: 13 growth stages; CONTAINS InterPro DOMAIN/s: Ubiquitin-conjugating enzyme/RWD-like (InterPro:IPR016135), Ubiquit…	*****	gene:3437910,UniProt:Q9LUQ5
BnaA03g33830D	A03_018768801_018771256.001			ribonucleoside-diphosphate reductase activity, thioredoxin disulfide as acceptor, nucleus, cytoplasm, DNA replication, DNA repair, multicellular organism development, deoxyribonucleoside diphosphate metabolic process, deoxyribonucleotide biosynthetic process, programmed cell death, metal ion binding, regulation of cell cycle, oxidation-reduction process	AT3G27060.1	EXS (ERD1 XPR1 SYG1) family	1211	5.69841e-96	81.8	Ferritin/ribonucleotide reductase-like family protein	Encodes one of the 3 ribonucleotide reductase (RNR) small subunit genes. TSO2 transcription occurs predominantly at the S-phase of the cell cycle and its expression pattern is consistent with its role in dNDP biosynthesis during DNA replication in actively dividing cells. Critical for cell cycle progression, DNA damage repair and plant development.	2	TSO2	ATTSO2	TSO MEANING 'UGLY' IN CHINESE 2	TSO MEANING 'UGLY' IN CHINESE 2 (TSO2); FUNCTIONS IN: oxidoreductase activity, transition metal ion binding, ribonucleoside-diphosphate reductase activity; INVOLVED IN: in 6 processes; LOCATED IN: cellular_component unknown; EXPRESSED IN: 25 plant structures; EXPRESSED DURING: 15 growth stages; CONTAINS InterPro DOMAIN/s: Ribonucleotide reductase-related (InterPro:IPR012348), Ribonucleotide reduc…	****	PMID:7821432,gene:2092029,UniProt:Q9LSD0
Cab004532.1	A03_018771753_018772933		2.57252	thioredoxin-disulfide reductase activity, enzyme inhibitor activity, cell wall, regulation of carbohydrate metabolic process, glycerol ether metabolic process, response to oxidative stress, enzyme activator activity, chloroplast, chloroplast thylakoid membrane, chloroplast stroma, thylakoid, response to cytokinin, chloroplast envelope, protein disulfide oxidoreductase activity, oxidoreductase act…	AT3G15360.1	Thioredoxin superfamily	1181	3.7388e-117	73	thioredoxin M-type 4	encodes a prokaryotic thioredoxin	2	TRX-M4	ATHM4,ATM4,ARABIDOPSIS THIOREDOXIN M-TYPE 4	thioredoxin M-type 4	thioredoxin M-type 4 (TRX-M4); FUNCTIONS IN: enzyme activator activity; INVOLVED IN: response to oxidative stress, positive regulation of catalytic activity; LOCATED IN: thylakoid, chloroplast thylakoid membrane, cell wall, chloroplast, chloroplast envelope; EXPRESSED IN: 24 plant structures; EXPRESSED DURING: 13 growth stages; CONTAINS InterPro DOMAIN/s: Thioredoxin fold (InterPro:IPR012335), Th…	****	PMID:11826309,PMID:12938931,PMID:14729914,PMID:15028209,PMID:15619004,PMID:15593128,PMID:16648217,PMID:18431481,gene:2090125,UniProt:Q9SEU6
Cab004533.1	A03_018777629_018778057			protein peptidyl-prolyl isomerization, peptidyl-prolyl cis-trans isomerase activity, cytoplasm, response to oxidative stress, integral component of membrane	AT4G17070.1	histone deacetylase complex subunit	429	0.0558349	89.4	peptidyl-prolyl cis-trans isomerase		2				peptidyl-prolyl cis-trans isomerases; FUNCTIONS IN: peptidyl-prolyl cis-trans isomerase activity; INVOLVED IN: response to oxidative stress; EXPRESSED IN: 24 plant structures; EXPRESSED DURING: 15 growth stages; CONTAINS InterPro DOMAIN/s: Cyclophilin-like (InterPro:IPR015891), Peptidyl-prolyl cis-trans isomerase, cyclophilin-type (InterPro:IPR002130); Has 214 Blast hits to 208 proteins in 48 spe…	****	gene:2130473,UniProt:Q93ZN3
BnaA03g33860D	A03_018780664_018781857.001		4.64291	molecular_function, biological_process, chloroplast	AT5G28810.1	Ulp1 protease family	1529	2.22192e-07	64.75	Ulp1 protease family protein		6				CONTAINS InterPro DOMAIN/s: Domain of unknown function DUF1985 (InterPro:IPR015410); BEST Arabidopsis thaliana protein match is: Ulp1 protease family protein (TAIR:AT5G45570.1); Has 439 Blast hits to 418 proteins in 91 species: Archae - 2; Bacteria - 72; Metazoa - 105; Fungi - 15; Plants - 124; Viruses - 0; Other Eukaryotes - 121 (source: NCBI BLink).	**	gene:2184220
Cab004534.1	A03_018780741_018781857			extracellular region, cell wall, plant-type cell wall organization, unidimensional cell growth, plant-type cell wall loosening, membrane	AT3G15370.2	expansin 12	1117	4.01831e-167	73	expansin 12			EXPA12	ATEXP12,ATEXPA12,expansin 12,ATHEXP ALPHA 1.24,EXP12,EXPANSIN 12	expansin 12
Cab004535.1	A03_018783089_018787348	2.68307	1.65814	nucleus, early endosome, trans-Golgi network, cytoskeleton, plasma membrane, plasmodesma, phragmoplast, secondary plasmodesma, plasmodesma organization, xylem and phloem pattern formation, procambium histogenesis, phloem development, choline transmembrane transporter activity, choline transport, integral component of membrane, early endosome membrane, trans-Golgi network membrane, root developmen…	AT3G15380.1	interacting from malus	4260	0	88.33	Plasma-membrane choline transporter family protein	Encodes a member of a choline transporter-like protein family that facilitates choline transport, localizes to the trans-Golgi network, and during cytokinesis is associated with the phragmoplast. Loss-of-function results in an altered choline metabolite profile, defects in sieve plate and sieve pore formation and impaired phloem transport.	2				Plasma-membrane choline transporter family protein; INVOLVED IN: biological_process unknown; LOCATED IN: plasma membrane; EXPRESSED IN: 22 plant structures; EXPRESSED DURING: 13 growth stages; CONTAINS InterPro DOMAIN/s: Protein of unknown function DUF580 (InterPro:IPR007603); Has 948 Blast hits to 937 proteins in 182 species: Archae - 0; Bacteria - 0; Metazoa - 503; Fungi - 120; Plants - 118; Vi…	****	PMID:17317660,gene:2090170,UniProt:Q94AN2
Cab004536.1	A03_018788169_018789845	0.501495	0.173466	ribosomal large subunit assembly, RNA binding, nucleus, nucleolus, rRNA processing	AT3G15460.1	Ribosomal RNA processing Brix domain	1677	3.3783e-94	80	Ribosomal RNA processing Brix domain protein		1				Ribosomal RNA processing Brix domain protein; CONTAINS InterPro DOMAIN/s: Brix domain (InterPro:IPR007109); BEST Arabidopsis thaliana protein match is: Ribosomal RNA processing Brix domain protein (TAIR:AT1G52930.1); Has 415 Blast hits to 413 proteins in 206 species: Archae - 0; Bacteria - 0; Metazoa - 124; Fungi - 138; Plants - 66; Viruses - 0; Other Eukaryotes - 87 (source: NCBI BLink).	*****	PMID:21166475,gene:2090130,UniProt:Q9LE16
Cab004537.1	A03_018792527_018793727			DNA binding, transcription factor activity, sequence-specific DNA binding, protein binding, nucleus, transcription, DNA-templated, regulation of transcription, DNA-templated, multicellular organism development, response to water deprivation, jasmonic acid mediated signaling pathway	AT3G15500.1	NAC (No Apical Meristem) domain transcriptional regulator superfamily	1201	3.33661e-105	75.2	NAC domain containing protein 3	Encodes an ATAF-like NAC-domain transcription factor that doesn't contain C-terminal sequences shared by CUC1, CUC2 and NAM. Note: this protein (AtNAC3) is not to be confused with the protein encoded by locus AT3G29035, which, on occasion, has also been referred to as AtNAC3.	2	NAC3	ANAC055,NAC domain containing protein 55,ATNAC3,NAC domain containing protein 3,NAC055,NAC domain containing protein 55	NAC domain containing protein 3	NAC domain containing protein 3 (NAC3); FUNCTIONS IN: sequence-specific DNA binding transcription factor activity; INVOLVED IN: multicellular organismal development, response to water deprivation, hyperosmotic salinity response, response to abscisic acid stimulus, jasmonic acid mediated signaling pathway; LOCATED IN: cellular_component unknown; EXPRESSED IN: 12 plant structures; EXPRESSED DURING:…	****	PMID:11118137,PMID:16280546,gene:2090175,UniProt:Q9LDY8
BnaA03g33900D	A03_018792570_018793628.001			cell, vacuole, vacuolar membrane, sodium ion transport, dicarboxylic acid transport, malate transmembrane transporter activity, malate transport, integral component of membrane, sodium:dicarboxylate symporter activity, regulation of intracellular pH	AT5G47560.1	Nucleotide-sugar transporter family	135	0.0528714	89	tonoplast dicarboxylate transporter	Encodes a tonoplast malate/fumarate transporter.	2	TDT	ATSDAT,ATTDT,TONOPLAST DICARBOXYLATE TRANSPORTER	tonoplast dicarboxylate transporter	tonoplast dicarboxylate transporter (TDT); CONTAINS InterPro DOMAIN/s: Sodium/sulphate symporter (InterPro:IPR001898); Has 1807 Blast hits to 1807 proteins in 277 species: Archae - 0; Bacteria - 0; Metazoa - 736; Fungi - 347; Plants - 385; Viruses - 0; Other Eukaryotes - 339 (source: NCBI BLink).	****	PMID:15728336,PMID:18005230,PMID:18798873,gene:2168987,UniProt:Q8LG88
Cab004538.1	A03_018811484_018813420			transcription factor activity, sequence-specific DNA binding, nucleus, transcription, DNA-templated, regulation of transcription, DNA-templated, multicellular organism development, response to jasmonic acid, transcription regulatory region DNA binding, regulation of embryonic development, seed morphogenesis, integument development	AT3G15510.1	NAC (No Apical Meristem) domain transcriptional regulator superfamily	1937	3.90783e-113	72	NAC domain containing protein 2	Note of caution: not to be confused with another protein (AtNAC6 locus AT5G39610) which on occasion has also been referred to as AtNAC2.	2	NAC2	ANAC056,Arabidopsis NAC domain containing protein 56,ATNAC2,NAC domain containing protein 2,NARS1,NAC-REGULATED SEED MORPHOLOGY 1	NAC domain containing protein 2	NAC domain containing protein 2 (NAC2); FUNCTIONS IN: sequence-specific DNA binding transcription factor activity; INVOLVED IN: multicellular organismal development, regulation of transcription; LOCATED IN: cellular_component unknown; EXPRESSED IN: 13 plant structures; EXPRESSED DURING: LP.06 six leaves visible, LP.04 four leaves visible, 4 anthesis, petal differentiation and expansion stage; CON…	****	PMID:11118137,PMID:16280546,gene:2090185,UniProt:Q9LD44
Cab004539.1	A03_018820287_018820511
Cab041910.1	A03_018820511_018820287
Cab004540.1	A03_018826959_018828301	1.94554	1.1503	transcription factor activity, sequence-specific DNA binding, protein binding, nucleus, transcription, DNA-templated, regulation of transcription, DNA-templated, gravitropism, phototropism, response to auxin, auxin-activated signaling pathway, stamen filament development	AT3G15540.1	indole-3-acetic acid 7	1343	3.98358e-168	81.2	indole-3-acetic acid inducible 19	Primary auxin-responsive gene. Involved in the regulation stamen filaments development.	2	IAA19	MSG2,MASSUGU 2	indole-3-acetic acid inducible 19	indole-3-acetic acid inducible 19 (IAA19); FUNCTIONS IN: sequence-specific DNA binding transcription factor activity; INVOLVED IN: phototropism, gravitropism, response to auxin stimulus, response to brassinosteroid stimulus, stamen filament development; LOCATED IN: nucleus; EXPRESSED IN: 22 plant structures; EXPRESSED DURING: 13 growth stages; CONTAINS InterPro DOMAIN/s: Aux/IAA-ARF-dimerisation …	****	PMID:11118137,PMID:16280546,gene:2090140,UniProt:O24409
Cab004541.1	A03_018828995_018831765	1.22982	0.305261	signal transducer activity, plasma membrane, response to light stimulus	AT3G15570.1	Phototropic-responsive NPH3 family	2771	0	77.1	Phototropic-responsive NPH3 family protein		1				Phototropic-responsive NPH3 family protein; FUNCTIONS IN: signal transducer activity; INVOLVED IN: response to light stimulus; LOCATED IN: cellular_component unknown; EXPRESSED IN: 14 plant structures; EXPRESSED DURING: 9 growth stages; CONTAINS InterPro DOMAIN/s: NPH3 (InterPro:IPR004249); BEST Arabidopsis thaliana protein match is: Phototropic-responsive NPH3 family protein (TAIR:AT1G52770.1); …	*****	gene:2092554,UniProt:Q9LRP8
Cab004542.1	A03_018833570_018834900	0.637187	2.39662	molecular_function, nucleus, biological_process	AT3G15630.1	plant/protein	1331	9.32402e-75	71.33	plant/protein		1				unknown protein; FUNCTIONS IN: molecular_function unknown; INVOLVED IN: biological_process unknown; LOCATED IN: chloroplast; EXPRESSED IN: 24 plant structures; EXPRESSED DURING: 15 growth stages; BEST Arabidopsis thaliana protein match is: unknown protein (TAIR:AT1G52720.1); Has 61 Blast hits to 61 proteins in 13 species: Archae - 0; Bacteria - 0; Metazoa - 0; Fungi - 0; Plants - 61; Viruses - 0;…	*****	gene:2093246,UniProt:Q9LW16
Cab004543.1	A03_018835473_018836216		1.92262	cytochrome-c oxidase activity, mitochondrion, mitochondrial envelope, zinc ion binding, chloroplast thylakoid membrane, metal ion binding, cobalt ion binding	AT3G15640.2	Rubredoxin-like superfamily	744	1.57357e-24	85.8	Rubredoxin-like superfamily protein		3				Rubredoxin-like superfamily protein; CONTAINS InterPro DOMAIN/s: Cytochrome c oxidase, subunit Vb (InterPro:IPR002124); BEST Arabidopsis thaliana protein match is: Rubredoxin-like superfamily protein (TAIR:AT1G80230.1); Has 464 Blast hits to 464 proteins in 159 species: Archae - 0; Bacteria - 0; Metazoa - 230; Fungi - 86; Plants - 102; Viruses - 0; Other Eukaryotes - 46 (source: NCBI BLink).	****	gene:4010712568,UniProt:A8MRD7
Cab004544.2	A03_018837969_018841011	0.788996	0.147073	adenosylmethionine decarboxylase activity, protein binding, cytosol, S-adenosylmethioninamine biosynthetic process, polyamine biosynthetic process, spermine biosynthetic process, spermidine biosynthetic process, gene silencing, viral genome replication, plant organ development	AT3G02470.1	Adenosylmethionine decarboxylase family	3043	0	77.7	S-adenosylmethionine decarboxylase	Encodes a S-adenosylmethionine decarboxylase involved in polyamine biosynthesis.	2	SAMDC		S-adenosylmethionine decarboxylase	S-adenosylmethionine decarboxylase (SAMDC); CONTAINS InterPro DOMAIN/s: S-adenosylmethionine decarboxylase, core (InterPro:IPR016067), S-adenosylmethionine decarboxylase, conserved site (InterPro:IPR018166), S-adenosylmethionine decarboxylase (InterPro:IPR001985), S-adenosylmethionine decarboxylase subgroup (InterPro:IPR018167); BEST Arabidopsis thaliana protein match is: Adenosylmethionine decar…	****	gene:2076833,UniProt:Q96286
Cab004545.1	A03_018852934_018853574		3.32592	cytochrome-c oxidase activity, mitochondrion, mitochondrial envelope, zinc ion binding, chloroplast thylakoid membrane, metal ion binding, cobalt ion binding	AT3G15640.2	Rubredoxin-like superfamily	641	2.60071e-27	88.2	Rubredoxin-like superfamily protein		3				Rubredoxin-like superfamily protein; CONTAINS InterPro DOMAIN/s: Cytochrome c oxidase, subunit Vb (InterPro:IPR002124); BEST Arabidopsis thaliana protein match is: Rubredoxin-like superfamily protein (TAIR:AT1G80230.1); Has 464 Blast hits to 464 proteins in 159 species: Archae - 0; Bacteria - 0; Metazoa - 230; Fungi - 86; Plants - 102; Viruses - 0; Other Eukaryotes - 46 (source: NCBI BLink).	****	gene:4010712568,UniProt:A8MRD7
Cab004546.1	A03_018863984_018865590			carboxylic ester hydrolase activity	AT3G15650.2	alpha beta-Hydrolases superfamily	1607	1.79228e-59	86.6	alpha/beta-Hydrolases superfamily protein		6				alpha/beta-Hydrolases superfamily protein; FUNCTIONS IN: hydrolase activity, carboxylesterase activity; EXPRESSED IN: 16 plant structures; EXPRESSED DURING: 11 growth stages; CONTAINS InterPro DOMAIN/s: Phospholipase/carboxylesterase (InterPro:IPR003140); BEST Arabidopsis thaliana protein match is: alpha/beta-Hydrolases superfamily protein (TAIR:AT1G52700.1).	**	gene:6530297048,UniProt:F4J010
Cab004547.1	A03_018866317_018867326			molecular_function, nucleus, cytosol, embryo development ending in seed dormancy	AT3G15670.1	Late embryogenesis abundant (LEA) family	1010	0	72	Late embryogenesis abundant protein (LEA) family protein		1				Late embryogenesis abundant protein (LEA) family protein; FUNCTIONS IN: molecular_function unknown; INVOLVED IN: embryo development ending in seed dormancy; LOCATED IN: nucleus; EXPRESSED DURING: dry seed stage; BEST Arabidopsis thaliana protein match is: Late embryogenesis abundant protein (LEA) family protein (TAIR:AT1G52690.2); Has 12897 Blast hits to 6829 proteins in 1482 species: Archae - 30…	*****	PMID:14617066,PMID:16307366,gene:2093306,UniProt:Q9LW12
Cab004548.1	A03_018872023_018874312			mitochondrion	AT2G07200.1	Cysteine ases superfamily	2290	2.74639e-08	67	Cysteine proteinases superfamily protein		4				Cysteine proteinases superfamily protein; FUNCTIONS IN: cysteine-type peptidase activity; INVOLVED IN: proteolysis; LOCATED IN: cellular_component unknown; CONTAINS InterPro DOMAIN/s: Peptidase C48, SUMO/Sentrin/Ubl1 (InterPro:IPR003653); Has 37 Blast hits to 37 proteins in 3 species: Archae - 0; Bacteria - 0; Metazoa - 0; Fungi - 0; Plants - 37; Viruses - 0; Other Eukaryotes - 0 (source: NCBI BL…	***	gene:2060186,UniProt:F4IK96
Cab004549.1	A03_018884101_018885705	0.0851797	0.673922	mRNA binding, kinase activity, phosphorylation, metal ion binding	AT3G15680.2	Ran BP2 NZF zinc finger-like superfamily	1605	2.82647e-139	76.5	Ran BP2/NZF zinc finger-like superfamily protein								UniProt:Q9LW11
Cab004550.1	A03_018886930_018887444			endoplasmic reticulum, plasma membrane, proteolysis, peptidase activity, chloroplast, membrane	AT1G52600.1	Peptidase S24 S26A S26B S26C family	515	3.27694e-12	88	Peptidase S24/S26A/S26B/S26C family protein		2				Peptidase S24/S26A/S26B/S26C family protein; FUNCTIONS IN: peptidase activity; INVOLVED IN: proteolysis, signal peptide processing; LOCATED IN: endoplasmic reticulum, plasma membrane, membrane; EXPRESSED IN: 26 plant structures; EXPRESSED DURING: 14 growth stages; CONTAINS InterPro DOMAIN/s: Peptidase S24/S26A/S26B, conserved region (InterPro:IPR019759), Peptidase S26B, eukaryotic signal peptidas…	****	PMID:16618929,PMID:17644812,gene:2035138,UniProt:Q9SSR2

## Sheet: BnA03_0263
bn_gene	loc	snp (-log10P)	gem (-log10P)	GO enrichment analysis	at_gene	at_description	length	e-value	sim_mean	note	curator_summary	conf_class	symbol	Alias	full_name	computational_description	conf_rating	Dbxref
Cab001986.1	A03_026174907_026175540	0.87295	1.37966	molecular_function, biological_process, chloroplast	AT4G21192.1	Cytochrome c oxidase biogenesis Cmc1	634	1.51826e-36	95	Cytochrome c oxidase biogenesis protein Cmc1-like protein		1				Cytochrome c oxidase biogenesis protein Cmc1-like; FUNCTIONS IN: molecular_function unknown; INVOLVED IN: biological_process unknown; LOCATED IN: cellular_component unknown; CONTAINS InterPro DOMAIN/s: Cytochrome c oxidase biogenesis protein Cmc1-like (InterPro:IPR013892); Has 168 Blast hits to 168 proteins in 78 species: Archae - 0; Bacteria - 0; Metazoa - 95; Fungi - 41; Plants - 26; Viruses - …	*****	gene:4010712919,UniProt:Q0WSU0
Cab001987.1	A03_026180706_026184576			cytoplasm, gibberellin metabolic process, gibberellin biosynthetic process, metal ion binding, C-20 gibberellin 2-beta-dioxygenase activity, oxidation-reduction process	AT4G21200.3	2-oxoglutarate (2OG) and Fe(II)-dependent oxygenase superfamily	3871	1.08903e-180	83	gibberellin 2-oxidase 8	Encodes a protein with gibberellin 2-oxidase activity which acts specifically on C-20 gibberellins.	4	GA2OX8	ATGA2OX8,ARABIDOPSIS THALIANA GIBBERELLIN 2-OXIDASE 8	gibberellin 2-oxidase 8	gibberellin 2-oxidase 8 (GA2OX8); FUNCTIONS IN: C-20 gibberellin 2-beta-dioxygenase activity; INVOLVED IN: gibberellin metabolic process; LOCATED IN: cellular_component unknown; EXPRESSED IN: sepal, flower; EXPRESSED DURING: petal differentiation and expansion stage; BEST Arabidopsis thaliana protein match is: gibberellin 2-oxidase 7 (TAIR:AT1G50960.1); Has 2972 Blast hits to 2961 proteins in 383…	***	gene:5019474418
Cab001988.1	A03_026187017_026194449			nucleus	AT4G21215.1	RING U-box superfamily	7433	5.65325e-80	76	transmembrane protein		2				unknown protein; Has 35333 Blast hits to 34131 proteins in 2444 species: Archae - 798; Bacteria - 22429; Metazoa - 974; Fungi - 991; Plants - 531; Viruses - 0; Other Eukaryotes - 9610 (source: NCBI BLink).	****	gene:504953311,UniProt:F4JIP3
Cab001989.1	A03_026196700_026202208			extracellular region, proteolysis, pollen tube growth	AT4G21323.1	Subtilase family	5509	0	69.5	Subtilase family protein		4				Subtilase family protein; FUNCTIONS IN: identical protein binding, serine-type endopeptidase activity; INVOLVED IN: proteolysis, pollen tube growth; LOCATED IN: endomembrane system; EXPRESSED IN: pollen tube; EXPRESSED DURING: M germinated pollen stage; CONTAINS InterPro DOMAIN/s: Peptidase S8/S53, subtilisin/kexin/sedolisin (InterPro:IPR000209), Proteinase inhibitor I9, subtilisin propeptide (In…	***	gene:3706788
Cab001990.1	A03_026206378_026209488			serine-type endopeptidase activity, proteolysis	AT4G21326.1	Subtilase family	3111	3.71772e-160	67.3	subtilase 3.12		2	SBT3.12		subtilase 3.12	subtilase 3.12 (SBT3.12); FUNCTIONS IN: identical protein binding, serine-type endopeptidase activity; INVOLVED IN: proteolysis, negative regulation of catalytic activity; LOCATED IN: endomembrane system; EXPRESSED IN: 17 plant structures; EXPRESSED DURING: 8 growth stages; CONTAINS InterPro DOMAIN/s: Peptidase S8/S53, subtilisin/kexin/sedolisin (InterPro:IPR000209), Peptidase S8, subtilisin-rela…	****	gene:3706793
Cab001991.1	A03_026212991_026217129		1.18869	protein kinase activity, protein serine/threonine kinase activity, ATP binding, extracellular region, vacuole, plasma membrane, protein phosphorylation, response to abscisic acid, integral component of membrane, kinase activity	AT4G21410.2	cysteine-rich RLK (RECEPTOR kinase) 28	4139	0	79.6	cysteine-rich RLK (RECEPTOR-like protein kinase) 29			CRK29		cysteine-rich RLK (RECEPTOR-like protein kinase) 29
Cab001992.2	A03_026218698_026222483		4.13779	chromatin, transcription regulatory region sequence-specific DNA binding, transcription factor activity, sequence-specific DNA binding, nucleus, regulation of transcription, DNA-templated, chromatin DNA binding, histone demethylase activity (H3-K9 specific), histone H3-K9 demethylation	AT4G21430.1	protein B160	3786	8.74923e-163	79	protein B160		1	B160			B160; FUNCTIONS IN: sequence-specific DNA binding transcription factor activity, zinc ion binding; INVOLVED IN: biological_process unknown; LOCATED IN: cellular_component unknown; EXPRESSED IN: 22 plant structures; EXPRESSED DURING: 13 growth stages; CONTAINS InterPro DOMAIN/s: Transcription factor jumonji/aspartyl beta-hydroxylase (InterPro:IPR003347), Zinc finger, RING-type (InterPro:IPR001841)…	*****	gene:3440064,UniProt:Q8H1S7
BnaA03g44690D	A03_026222690_026218464.001
Cab001993.1	A03_026225934_026226274			molecular_function, nucleus, biological_process, integral component of membrane	AT1G68440.1	phosphatase 2A regulatory B subunit family	341	0.00357992	80.3	transmembrane protein		1				unknown protein; BEST Arabidopsis thaliana protein match is: unknown protein (TAIR:AT1G25400.2); Has 86 Blast hits to 86 proteins in 29 species: Archae - 0; Bacteria - 6; Metazoa - 27; Fungi - 11; Plants - 24; Viruses - 0; Other Eukaryotes - 18 (source: NCBI BLink).	*****	gene:2202343,UniProt:Q9M9C9
Cab001995.1	A03_026239928_026241317			RNA polymerase II transcription factor activity, sequence-specific DNA binding, transcription factor activity, RNA polymerase II transcription factor recruiting, DNA binding, transcription factor activity, sequence-specific DNA binding, nucleus, transcription, DNA-templated, regulation of transcription, DNA-templated, regulation of transcription from RNA polymerase II promoter, defense response, …	AT4G21440.1	myb domain 41	1390	0	77.2	MYB-like 102	Encodes a MYB transcription factor involved in wounding and osmotic stress response. Member of the R2R3 factor gene family.	2	MYB102	ATM4,A. THALIANA MYB 4,ATMYB102,MYB-like 102	MYB-like 102	MYB-like 102 (MYB102); CONTAINS InterPro DOMAIN/s: SANT, DNA-binding (InterPro:IPR001005), Homeodomain-like (InterPro:IPR009057), Myb, DNA-binding (InterPro:IPR014778), HTH transcriptional regulator, Myb-type, DNA-binding (InterPro:IPR017930), Homeodomain-related (InterPro:IPR012287), Myb transcription factor (InterPro:IPR015495); BEST Arabidopsis thaliana protein match is: myb domain protein 74 …	****	PMID:11118137,PMID:16280546,PMID:16463103,gene:3440068,UniProt:Q9LDR8
Cab001996.1	A03_026263916_026264978	0.941807	1.08965	molecular_function, chloroplast, chloroplast stroma, NADH dehydrogenase complex (plastoquinone) assembly	AT4G21445.1	receptor-interacting protein	1063	3.36177e-79	85	receptor-interacting protein		2				unknown protein; FUNCTIONS IN: molecular_function unknown; INVOLVED IN: biological_process unknown; LOCATED IN: chloroplast, chloroplast stroma; Has 30201 Blast hits to 17322 proteins in 780 species: Archae - 12; Bacteria - 1396; Metazoa - 17338; Fungi - 3422; Plants - 5037; Viruses - 0; Other Eukaryotes - 2996 (source: NCBI BLink).	****	PMID:18431481,PMID:16207701,gene:504953377,UniProt:Q8W1B3
Cab001997.1	A03_026265344_026270262	1.2892	1.35853	NAD+ kinase activity, diacylglycerol kinase activity, ATP binding, nucleus, vacuole, Golgi apparatus, sphingolipid metabolic process, protein kinase C-activating G-protein coupled receptor signaling pathway, sphinganine kinase activity, chloroplast, plant-type vacuole membrane, response to abscisic acid, seed germination, kinase activity, phosphorylation, D-erythro-sphingosine kinase activity, ce…	AT4G21540.2	crooked neck , cell cycle	4919	2.20456e-89	85.6	sphingosine kinase 1	Encodes a sphingosine kinase, also has enzyme activity towards other plant long-chain sphingoid bases. Involved in guard cell ABA signalling and seed germination.	2	SPHK1		sphingosine kinase 1	sphingosine kinase 1 (SPHK1); FUNCTIONS IN: diacylglycerol kinase activity, sphinganine kinase activity, D-erythro-sphingosine kinase activity; INVOLVED IN: activation of protein kinase C activity by G-protein coupled receptor protein signaling pathway, seed germination, response to abscisic acid stimulus; LOCATED IN: plant-type vacuole membrane, vacuole; CONTAINS InterPro DOMAIN/s: Diacylglycero…	****	PMID:15539469,PMID:18643979,gene:1009022123,UniProt:F4JJK1
BnaA03g44740D	A03_026270314_026268785.001	2.3266	2.13171	molecular_function, extracellular region, biological_process	AT4G21620.1	glycine-rich protein	694	1.55315e-163	78	glycine-rich protein		1				glycine-rich protein; FUNCTIONS IN: molecular_function unknown; INVOLVED IN: biological_process unknown; LOCATED IN: endomembrane system; EXPRESSED IN: 22 plant structures; EXPRESSED DURING: 13 growth stages; BEST Arabidopsis thaliana protein match is: unknown protein (TAIR:AT2G19000.1); Has 6132 Blast hits to 3336 proteins in 421 species: Archae - 1; Bacteria - 1011; Metazoa - 2762; Fungi - 292;…	*****	gene:2119002,UniProt:Q9SVT5
Cab001998.1	A03_026272104_026273425			pyrimidine nucleotide biosynthetic process, uridylate kinase activity, chloroplast	AT3G18680.1	Amino acid kinase family	1322	4.50036e-28	89	Amino acid kinase family protein		2				Amino acid kinase family protein; FUNCTIONS IN: uridylate kinase activity, UMP kinase activity; INVOLVED IN: cellular amino acid biosynthetic process, pyrimidine nucleotide biosynthetic process; LOCATED IN: chloroplast; EXPRESSED IN: 23 plant structures; EXPRESSED DURING: 13 growth stages; CONTAINS InterPro DOMAIN/s: Aspartate/glutamate/uridylate kinase (InterPro:IPR001048), Uridylate kinase, bac…	****	PMID:18431481,gene:2093948,UniProt:Q9LSA9
Cab001999.1	A03_026276440_026278809		5.08015	serine-type endopeptidase activity, extracellular region, proteolysis, plant-type cell wall	AT4G21650.1	Subtilase family	2370	0	75.3	Subtilase family protein		2		SBT3.13,subtilase 3.13		Subtilase family protein; FUNCTIONS IN: identical protein binding, serine-type endopeptidase activity; INVOLVED IN: proteolysis, negative regulation of catalytic activity; LOCATED IN: plant-type cell wall; EXPRESSED IN: 22 plant structures; EXPRESSED DURING: 13 growth stages; CONTAINS InterPro DOMAIN/s: Protease-associated PA (InterPro:IPR003137), Proteinase inhibitor, propeptide (InterPro:IPR009…	****	PMID:15971193,PMID:17526915,gene:2119027,UniProt:Q8GUK4
BnaA03g44760D	A03_026279939_026279756			serine-type endopeptidase activity, extracellular region, proteolysis, plant-type cell wall	AT4G21650.1	Subtilase family	184	9.9599e-26	81.5	Subtilase family protein		2		SBT3.13,subtilase 3.13		Subtilase family protein; FUNCTIONS IN: identical protein binding, serine-type endopeptidase activity; INVOLVED IN: proteolysis, negative regulation of catalytic activity; LOCATED IN: plant-type cell wall; EXPRESSED IN: 22 plant structures; EXPRESSED DURING: 13 growth stages; CONTAINS InterPro DOMAIN/s: Protease-associated PA (InterPro:IPR003137), Proteinase inhibitor, propeptide (InterPro:IPR009…	****	PMID:15971193,PMID:17526915,gene:2119027,UniProt:Q8GUK4
Cab002000.1	A03_026292400_026293203			protein serine/threonine kinase activity, transmembrane receptor protein serine/threonine kinase activity, ATP binding, vacuole, plasma membrane, protein phosphorylation, plasmodesma, integral component of membrane, kinase activity, carbohydrate binding, ubiquitin protein ligase binding, recognition of pollen	AT4G21380.1	receptor kinase 1	804	5.21235e-50	69.9	receptor kinase 3	encodes a putative receptor-like serine/threonine protein kinases that is similar to Brassica self-incompatibility (S) locus. Expressed in root. Shoot expression limited to limited to the root-hypocotyl transition zone and at the base of lateral roots as well as in axillary buds, and pedicels.	1	RK3	ARK3,receptor kinase 3	receptor kinase 3	receptor kinase 3 (RK3); FUNCTIONS IN: transmembrane receptor protein serine/threonine kinase activity, kinase activity; INVOLVED IN: protein amino acid phosphorylation, recognition of pollen; LOCATED IN: plasma membrane, vacuole; EXPRESSED IN: 15 plant structures; EXPRESSED DURING: 12 growth stages; CONTAINS InterPro DOMAIN/s: Curculin-like (mannose-binding) lectin (InterPro:IPR001480), Protein …	*****	PMID:7866027,PMID:14506206,PMID:14760709,gene:2141180,UniProt:O81905
Cab002001.1	A03_026294519_026298065		7.35909	serine-type endopeptidase activity, extracellular region, proteolysis, plant-type cell wall	AT4G21650.1	Subtilase family	3547	0	76.1	Subtilase family protein		2		SBT3.13,subtilase 3.13		Subtilase family protein; FUNCTIONS IN: identical protein binding, serine-type endopeptidase activity; INVOLVED IN: proteolysis, negative regulation of catalytic activity; LOCATED IN: plant-type cell wall; EXPRESSED IN: 22 plant structures; EXPRESSED DURING: 13 growth stages; CONTAINS InterPro DOMAIN/s: Protease-associated PA (InterPro:IPR003137), Proteinase inhibitor, propeptide (InterPro:IPR009…	****	PMID:15971193,PMID:17526915,gene:2119027,UniProt:Q8GUK4
BnaA03g44790D	A03_026301116_026300329			nucleus, cytosol, mRNA processing	AT4G21660.2	proline-rich spliceosome-associated (PSP) family	793	3.70321e-20	87.8	proline-rich spliceosome-associated (PSP) family protein		6				proline-rich spliceosome-associated (PSP) family protein; INVOLVED IN: mRNA processing; LOCATED IN: nucleus, chloroplast; CONTAINS InterPro DOMAIN/s: PSP, proline-rich (InterPro:IPR006568), Protein of unknown function DUF382 (InterPro:IPR007180); BEST Arabidopsis thaliana protein match is: pliceosome associated protein-related (TAIR:AT1G11520.1).	**	gene:6530297470,UniProt:F4JJM1
Cab002002.1	A03_026301283_026301950			nucleus, cytosol, mRNA processing	AT4G21660.2	proline-rich spliceosome-associated (PSP) family	668	2.37972e-34	82.5	proline-rich spliceosome-associated (PSP) family protein		6				proline-rich spliceosome-associated (PSP) family protein; INVOLVED IN: mRNA processing; LOCATED IN: nucleus, chloroplast; CONTAINS InterPro DOMAIN/s: PSP, proline-rich (InterPro:IPR006568), Protein of unknown function DUF382 (InterPro:IPR007180); BEST Arabidopsis thaliana protein match is: pliceosome associated protein-related (TAIR:AT1G11520.1).	**	gene:6530297470,UniProt:F4JJM1
Cab002003.2	A03_026302579_026307275	0.320633	0.721498	nuclear-transcribed mRNA catabolic process, nonsense-mediated decay, RNA binding, double-stranded RNA binding, phosphoserine phosphatase activity, phosphoprotein phosphatase activity, protein binding, nucleus, transcription, DNA-templated, multicellular organism development, CTD phosphatase activity, response to wounding, response to salt stress, abscisic acid-activated signaling pathway, DNA-dir…	AT4G21670.1	carboxyl-terminal domain (ctd) phosphatase-like 2	4697	0	79	C-terminal domain phosphatase-like 1	encodes a a novel transcriptional repressor harboring two double-stranded RNA-binding domains and a region homologous to the catalytic domain of RNA polymerase II C-terminal domain phosphatases found in yeast and in animals that regulate gene transcription. Protein exhibits innate phosphatase activity in vitro. Mutants exhibit hyperresponsiveness to ABA, cold, and NaCl.	1	CPL1	ATCPL1,C-TERMINAL DOMAIN PHOSPHATASE-LIKE 1,FRY2,FIERY 2,RCF2,regulators of C-REPEAT BINDING FACTOR (CBF) gene expression 2,SHI4,SHINY 4	C-terminal domain phosphatase-like 1	C-terminal domain phosphatase-like 1 (CPL1); FUNCTIONS IN: double-stranded RNA binding, phosphatase activity, nucleotide phosphatase activity; INVOLVED IN: abscisic acid mediated signaling pathway, negative regulation of transcription, response to abiotic stimulus; LOCATED IN: intracellular; CONTAINS InterPro DOMAIN/s: Double-stranded RNA-binding (InterPro:IPR001159), NLI interacting factor (Inte…	*****	gene:2119052,UniProt:Q5YDB6
Cab002004.1	A03_026341512_026343425		0.348352	molecular_function, mitochondrion, biological_process	AT4G21705.1	Tetratricopeptide repeat (TPR)-like superfamily	1914	0	81	Tetratricopeptide repeat (TPR)-like superfamily protein		1				Tetratricopeptide repeat (TPR)-like superfamily protein; CONTAINS InterPro DOMAIN/s: Pentatricopeptide repeat (InterPro:IPR002885); BEST Arabidopsis thaliana protein match is: Tetratricopeptide repeat (TPR)-like superfamily protein (TAIR:AT1G02150.1); Has 30201 Blast hits to 17322 proteins in 780 species: Archae - 12; Bacteria - 1396; Metazoa - 17338; Fungi - 3422; Plants - 5037; Viruses - 0; Oth…	*****	gene:504953382,UniProt:Q84JR3
Cab002005.2	A03_026344031_026350632	1.43896	2.69819	RNA polymerase II activity, DNA binding, DNA-directed 5'-3' RNA polymerase activity, nucleus, DNA-directed RNA polymerase II, core complex, cytosol, transcription, DNA-templated, plasmodesma, embryo development ending in seed dormancy, DNA-directed RNA polymerase II, holoenzyme, ribonucleoside binding, production of miRNAs involved in gene silencing by miRNA, metal ion binding	AT4G21710.1	nuclear RNA polymerase C2	6602	0	76.33	DNA-directed RNA polymerase family protein	Encodes the unique second-largest subunit of DNA-dependent RNA polymerase II; the ortholog of budding yeast RPB2 and a homolog of the E. coli RNA polymerase beta subunit.	2	NRPB2			NRPB2; CONTAINS InterPro DOMAIN/s: DNA-directed RNA polymerase, subunit 2, domain 6 (InterPro:IPR007120), RNA polymerase Rpb2, domain 7 (InterPro:IPR007641), RNA polymerase, beta subunit, protrusion (InterPro:IPR007644), RNA polymerase Rpb2, domain 3 (InterPro:IPR007645), DNA-directed RNA polymerase, subunit 2 (InterPro:IPR015712), RNA polymerase Rpb2, domain 2 (InterPro:IPR007642), RNA polymeras…	****	gene:2119012,UniProt:P38420
Cab002006.1	A03_026352815_026353628		4.0843	molecular_function, mitochondrion, biological_process, integral component of membrane	AT4G21740.1	transmembrane protein	814	1.83623e-125	80	transmembrane protein		1				unknown protein; BEST Arabidopsis thaliana protein match is: unknown protein (TAIR:AT1G30515.1); Has 20 Blast hits to 20 proteins in 4 species: Archae - 0; Bacteria - 0; Metazoa - 0; Fungi - 0; Plants - 20; Viruses - 0; Other Eukaryotes - 0 (source: NCBI BLink).	*****	gene:2119042,UniProt:Q9SVS3
Cab002007.1	A03_026356403_026358426			molecular_function, nucleus, biological_process	AT4G21745.1	ROP-interactive CRIB motif-containing 10	2024	2.12222e-53	82.67	PAK-box/P21-Rho-binding family protein		1				PAK-box/P21-Rho-binding family protein; FUNCTIONS IN: molecular_function unknown; INVOLVED IN: biological_process unknown; LOCATED IN: cellular_component unknown; CONTAINS InterPro DOMAIN/s: PAK-box/P21-Rho-binding (InterPro:IPR000095); BEST Arabidopsis thaliana protein match is: ROP-interactive CRIB motif-containing protein 10 (TAIR:AT4G04900.1); Has 128 Blast hits to 128 proteins in 16 species:…	*****	gene:4010712924,UniProt:Q0WL69
Cab002008.1	A03_026370709_026374242	7.62159	0.0976539	DNA binding, transcription factor activity, sequence-specific DNA binding, protein binding, nucleus, transcription, DNA-templated, regulation of transcription, DNA-templated, lipid binding, seed germination, epidermal cell differentiation, sequence-specific DNA binding, cotyledon development, plant epidermal cell differentiation	AT4G21750.1	Homeobox-leucine zipper family lipid-binding START domain-containing	3534	0	79.8	Homeobox-leucine zipper family protein / lipid-binding START domain-containing protein	Encodes a homeobox protein similar to GL2. It is expressed in both the apical and basal daughter cells of the zygote as well as their progeny. Expression is detected starting the two-celled stage of embryo development and is later restricted to the outermost, epidermal cell layer from its inception. Its promoter is highly modular with each region contributing to specific aspects of the gene's spa…	2	ATML1		MERISTEM LAYER 1	MERISTEM LAYER 1 (ATML1); FUNCTIONS IN: sequence-specific DNA binding, DNA binding, sequence-specific DNA binding transcription factor activity; INVOLVED IN: epidermal cell differentiation, regulation of transcription, DNA-dependent, cotyledon development; LOCATED IN: nucleus; EXPRESSED IN: 29 plant structures; EXPRESSED DURING: 14 growth stages; CONTAINS InterPro DOMAIN/s: Homeobox, conserved si…	****	PMID:8989876,PMID:11118137,PMID:16280546,gene:2119047,UniProt:Q8RWU4
Cab002009.1	A03_026376450_026379115			hydrolase activity, hydrolyzing O-glycosyl compounds, carbohydrate metabolic process, beta-glucosidase activity, scopolin beta-glucosidase activity, glycosyl compound metabolic process	AT4G21760.1	beta-glucosidase 45	2666	7.49365e-124	76.2	beta-glucosidase 47		4	BGLU47		beta-glucosidase 47	beta-glucosidase 47 (BGLU47); FUNCTIONS IN: cation binding, hydrolase activity, hydrolyzing O-glycosyl compounds, catalytic activity; INVOLVED IN: carbohydrate metabolic process; LOCATED IN: endomembrane system; EXPRESSED IN: 19 plant structures; EXPRESSED DURING: 13 growth stages; CONTAINS InterPro DOMAIN/s: Glycoside hydrolase, family 1 (InterPro:IPR001360), Glycoside hydrolase, family 1, activ…	***	gene:2119062,UniProt:Q9SVS1
BnaA03g44910D	A03_026380895_026382053.001			hydrolase activity, hydrolyzing O-glycosyl compounds, carbohydrate metabolic process, beta-glucosidase activity, scopolin beta-glucosidase activity, glycosyl compound metabolic process	AT4G21760.1	beta-glucosidase 47	6312	2.48276e-96	83.3	beta-glucosidase 47		4	BGLU47		beta-glucosidase 47	beta-glucosidase 47 (BGLU47); FUNCTIONS IN: cation binding, hydrolase activity, hydrolyzing O-glycosyl compounds, catalytic activity; INVOLVED IN: carbohydrate metabolic process; LOCATED IN: endomembrane system; EXPRESSED IN: 19 plant structures; EXPRESSED DURING: 13 growth stages; CONTAINS InterPro DOMAIN/s: Glycoside hydrolase, family 1 (InterPro:IPR001360), Glycoside hydrolase, family 1, activ…	***	gene:2119062,UniProt:Q9SVS1
Cab002010.1	A03_026380895_026384291			pseudouridine synthesis, RNA binding, chloroplast, pseudouridine synthase activity	AT4G21770.1	beta-glucosidase 45	3397	1.0931e-97	78	Pseudouridine synthase family protein		2				Pseudouridine synthase family protein; FUNCTIONS IN: pseudouridine synthase activity; INVOLVED IN: pseudouridine synthesis, RNA modification; LOCATED IN: chloroplast; CONTAINS InterPro DOMAIN/s: Pseudouridine synthase, catalytic domain (InterPro:IPR020103), Pseudouridine synthase, RsuA and RluB/C/D/E/F (InterPro:IPR006145); Has 5935 Blast hits to 5933 proteins in 1806 species: Archae - 0; Bacteri…	****	PMID:18599582,gene:2119072,UniProt:Q9SVS0
Cab002011.1	A03_026386253_026388247	4.80581	0.517068	protein binding, vacuolar membrane, plant-type vacuole membrane, integral component of membrane, viral replication complex formation and maintenance	AT4G21790.1	tobamovirus multiplication (DUF1084)	1995	7.30606e-34	81.5	tobamovirus multiplication 1	encodes a host factor that is required for TMV virus multiplication.	2	TOM1	ATTOM1	tobamovirus multiplication 1	tobamovirus multiplication 1 (TOM1); INVOLVED IN: viral replication complex formation and maintenance; LOCATED IN: vacuolar membrane, plasma membrane; EXPRESSED IN: 24 plant structures; EXPRESSED DURING: 15 growth stages; CONTAINS InterPro DOMAIN/s: Protein of unknown function DUF1084 (InterPro:IPR009457); BEST Arabidopsis thaliana protein match is: tobamovirus multiplication protein 3 (TAIR:AT2G…	****	PMID:12514140,PMID:17151019,gene:2119087,UniProt:Q9FEG2
Cab002012.1	A03_026390117_026391608	3.1137	0.842579	response to oxidative stress, chloroplast, chloroplast stroma, protein repair, peptide-methionine (R)-S-oxide reductase activity, metal ion binding, oxidation-reduction process	AT4G21860.4	methionine sulfoxide reductase B 2	1492	3.42797e-49	82	methionine sulfoxide reductase B 2			MSRB2		methionine sulfoxide reductase B 2			UniProt:Q9C5C8
Cab002013.1	A03_026398934_026399749			nucleus, biological_process	AT4G21895.2	DNA binding	816	7.34433e-80	69	DNA binding protein								UniProt:B3H641
Cab002014.1	A03_026402498_026406942			transporter activity, plasma membrane, drug transmembrane transport, drug transmembrane transporter activity, antiporter activity, membrane, integral component of membrane	AT4G21910.3	MATE efflux family	4445	0	79.8	MATE efflux family protein		2				MATE efflux family protein; FUNCTIONS IN: antiporter activity, drug transmembrane transporter activity, transporter activity; INVOLVED IN: drug transmembrane transport, transmembrane transport; LOCATED IN: membrane; CONTAINS InterPro DOMAIN/s: Multi antimicrobial extrusion protein MatE (InterPro:IPR002528); BEST Arabidopsis thaliana protein match is: MATE efflux family protein (TAIR:AT4G21903.1);…	****	gene:1006229050,UniProt:Q940N9
Cab002015.1	A03_026420243_026424183	5.52113	0.316867	plasma membrane	AT4G21903.2	MATE efflux family	3941	0	78.7	MATE efflux family protein		6				MATE efflux family protein; FUNCTIONS IN: antiporter activity, drug transmembrane transporter activity; INVOLVED IN: drug transmembrane transport, transmembrane transport; LOCATED IN: membrane; CONTAINS InterPro DOMAIN/s: Multi antimicrobial extrusion protein MatE (InterPro:IPR002528); BEST Arabidopsis thaliana protein match is: MATE efflux family protein (TAIR:AT4G21910.4).	**	gene:6530297473,UniProt:F4JKB8
Cab002016.1	A03_026424589_026425040		7.08077	molecular_function, nucleus, defense response, response to biotic stimulus	AT1G30990.1	Polyketide cyclase dehydrase and lipid transport superfamily	452	0.0590294	87	Polyketide cyclase/dehydrase and lipid transport superfamily protein		3				Polyketide cyclase/dehydrase and lipid transport superfamily protein; FUNCTIONS IN: molecular_function unknown; INVOLVED IN: response to biotic stimulus, defense response; LOCATED IN: cellular_component unknown; EXPRESSED IN: sperm cell, root; CONTAINS InterPro DOMAIN/s: Bet v I allergen (InterPro:IPR000916); BEST Arabidopsis thaliana protein match is: Polyketide cyclase/dehydrase and lipid trans…	****	gene:2015700,UniProt:Q9FYJ0
Cab002017.1	A03_026436058_026437421			transporter activity, plasma membrane, drug transmembrane transport, drug transmembrane transporter activity, antiporter activity, membrane, integral component of membrane	AT4G21910.3	MATE efflux family	1364	0	79	MATE efflux family protein		2				MATE efflux family protein; FUNCTIONS IN: antiporter activity, drug transmembrane transporter activity, transporter activity; INVOLVED IN: drug transmembrane transport, transmembrane transport; LOCATED IN: membrane; CONTAINS InterPro DOMAIN/s: Multi antimicrobial extrusion protein MatE (InterPro:IPR002528); BEST Arabidopsis thaliana protein match is: MATE efflux family protein (TAIR:AT4G21903.1);…	****	gene:1006229050,UniProt:Q940N9
Cab002019.1	A03_026467091_026467836		0.38459	molecular_function, nucleus	AT4G21920.1	hypothetical protein	746	1.06135e-64	77	hypothetical protein		1				unknown protein; FUNCTIONS IN: molecular_function unknown; INVOLVED IN: N-terminal protein myristoylation; LOCATED IN: cellular_component unknown; BEST Arabidopsis thaliana protein match is: unknown protein (TAIR:AT3G20340.1); Has 40 Blast hits to 40 proteins in 10 species: Archae - 0; Bacteria - 0; Metazoa - 0; Fungi - 0; Plants - 40; Viruses - 0; Other Eukaryotes - 0 (source: NCBI BLink).	*****	PMID:12912986,gene:3440180,UniProt:O49715
Cab002020.1	A03_026478729_026479656			protein kinase activity, protein serine/threonine kinase activity, calmodulin-dependent protein kinase activity, calcium ion binding, calmodulin binding, ATP binding, nucleus, cytoplasm, plasma membrane, protein phosphorylation, abscisic acid-activated signaling pathway, calcium-dependent protein serine/threonine kinase activity, membrane, kinase activity, peptidyl-serine phosphorylation, intrace…	AT4G21940.2	calcium-dependent kinase 23	928	3.57306e-40	84.6	calcium-dependent protein kinase 15	member of Calcium Dependent Protein Kinase	4	CPK15		calcium-dependent protein kinase 15	calcium-dependent protein kinase 15 (CPK15); FUNCTIONS IN: in 6 functions; INVOLVED IN: protein amino acid phosphorylation; LOCATED IN: chloroplast; EXPRESSED IN: 21 plant structures; EXPRESSED DURING: 12 growth stages; CONTAINS InterPro DOMAIN/s: Protein kinase, ATP binding site (InterPro:IPR017441), EF-Hand 1, calcium-binding site (InterPro:IPR018247), Serine/threonine-protein kinase domain (In…	***	gene:6530297475,UniProt:F4JKC7
Cab002021.1	A03_026480105_026483314			defense response, signal transduction, ADP binding, regulation of cellular response to stress	AT5G11250.1	Disease resistance (TIR-NBS-LRR class) family	3210	3.85076e-84	72.6	Disease resistance protein (TIR-NBS-LRR class)		2				Disease resistance protein (TIR-NBS-LRR class); FUNCTIONS IN: transmembrane receptor activity, ATP binding; INVOLVED IN: signal transduction, apoptosis, defense response, innate immune response; LOCATED IN: intrinsic to membrane, chloroplast; EXPRESSED IN: 20 plant structures; EXPRESSED DURING: 13 growth stages; CONTAINS InterPro DOMAIN/s: NB-ARC (InterPro:IPR002182), Leucine-rich repeat (InterPr…	****	gene:2147991
Cab002022.1	A03_026488111_026491040			extracellular region	AT1G45063.2	Aminotransferase-like, plant mobile domain family	2930	0.115204	77.14	copper ion binding / electron carrier protein		1				copper ion binding;electron carriers; FUNCTIONS IN: electron carrier activity, copper ion binding; LOCATED IN: endomembrane system; CONTAINS InterPro DOMAIN/s: Plastocyanin-like (InterPro:IPR003245), Cupredoxin (InterPro:IPR008972); BEST Arabidopsis thaliana protein match is: plastocyanin-like domain-containing protein (TAIR:AT3G53330.1); Has 2601 Blast hits to 1373 proteins in 66 species: Archae…	*****	gene:5019473977,UniProt:Q1G3Z5
Cab002023.1	A03_026501795_026502578			defense response, signal transduction, ADP binding, regulation of cellular response to stress	AT5G11250.1	Disease resistance (TIR-NBS-LRR class) family	784	6.15902e-144	80.3	Disease resistance protein (TIR-NBS-LRR class)		2				Disease resistance protein (TIR-NBS-LRR class); FUNCTIONS IN: transmembrane receptor activity, ATP binding; INVOLVED IN: signal transduction, apoptosis, defense response, innate immune response; LOCATED IN: intrinsic to membrane, chloroplast; EXPRESSED IN: 20 plant structures; EXPRESSED DURING: 13 growth stages; CONTAINS InterPro DOMAIN/s: NB-ARC (InterPro:IPR002182), Leucine-rich repeat (InterPr…	****	gene:2147991
Cab002024.1	A03_026503574_026503810			protein kinase activity, protein serine/threonine kinase activity, calmodulin-dependent protein kinase activity, calcium ion binding, calmodulin binding, ATP binding, nucleus, cytoplasm, plasma membrane, protein phosphorylation, abscisic acid-activated signaling pathway, calcium-dependent protein serine/threonine kinase activity, membrane, kinase activity, peptidyl-serine phosphorylation, intrace…	AT4G21940.2	calcium-dependent kinase 15	237	5.26895e-18	84.8	calcium-dependent protein kinase 15	member of Calcium Dependent Protein Kinase	4	CPK15		calcium-dependent protein kinase 15	calcium-dependent protein kinase 15 (CPK15); FUNCTIONS IN: in 6 functions; INVOLVED IN: protein amino acid phosphorylation; LOCATED IN: chloroplast; EXPRESSED IN: 21 plant structures; EXPRESSED DURING: 12 growth stages; CONTAINS InterPro DOMAIN/s: Protein kinase, ATP binding site (InterPro:IPR017441), EF-Hand 1, calcium-binding site (InterPro:IPR018247), Serine/threonine-protein kinase domain (In…	***	gene:6530297475,UniProt:F4JKC7
BnaA03g44990D	A03_026504388_026504531			protein kinase activity, protein serine/threonine kinase activity, calmodulin-dependent protein kinase activity, calcium ion binding, calmodulin binding, ATP binding, nucleus, cytoplasm, plasma membrane, protein phosphorylation, abscisic acid-activated signaling pathway, calcium-dependent protein serine/threonine kinase activity, membrane, kinase activity, peptidyl-serine phosphorylation, intrace…	AT4G21940.3	calcium-dependent kinase	529	2.12554e-27	72.5	calcium-dependent protein kinase 15			CPK15		calcium-dependent protein kinase 15
BnaA03g45000D	A03_026504388_026504531.001		10.7874	defense response, signal transduction, ADP binding, regulation of cellular response to stress	AT5G11250.1	Disease resistance (TIR-NBS-LRR class) family	7724	4.80165e-176	71.3	Disease resistance protein (TIR-NBS-LRR class)		2				Disease resistance protein (TIR-NBS-LRR class); FUNCTIONS IN: transmembrane receptor activity, ATP binding; INVOLVED IN: signal transduction, apoptosis, defense response, innate immune response; LOCATED IN: intrinsic to membrane, chloroplast; EXPRESSED IN: 20 plant structures; EXPRESSED DURING: 13 growth stages; CONTAINS InterPro DOMAIN/s: NB-ARC (InterPro:IPR002182), Leucine-rich repeat (InterPr…	****	gene:2147991
Cab002025.1	A03_026504555_026509655		2.52965	defense response, signal transduction, ADP binding, regulation of cellular response to stress	AT5G11250.1	Disease resistance (TIR-NBS-LRR class) family	5101	0	72	Disease resistance protein (TIR-NBS-LRR class)		2				Disease resistance protein (TIR-NBS-LRR class); FUNCTIONS IN: transmembrane receptor activity, ATP binding; INVOLVED IN: signal transduction, apoptosis, defense response, innate immune response; LOCATED IN: intrinsic to membrane, chloroplast; EXPRESSED IN: 20 plant structures; EXPRESSED DURING: 13 growth stages; CONTAINS InterPro DOMAIN/s: NB-ARC (InterPro:IPR002182), Leucine-rich repeat (InterPr…	****	gene:2147991
Cab047587.1	A03_026504589_026509655		3.80381	defense response, signal transduction, ADP binding, regulation of cellular response to stress	AT5G11250.1	Disease resistance (TIR-NBS-LRR class) family	5362	0	72	Disease resistance protein (TIR-NBS-LRR class)		2				Disease resistance protein (TIR-NBS-LRR class); FUNCTIONS IN: transmembrane receptor activity, ATP binding; INVOLVED IN: signal transduction, apoptosis, defense response, innate immune response; LOCATED IN: intrinsic to membrane, chloroplast; EXPRESSED IN: 20 plant structures; EXPRESSED DURING: 13 growth stages; CONTAINS InterPro DOMAIN/s: NB-ARC (InterPro:IPR002182), Leucine-rich repeat (InterPr…	****	gene:2147991
BnaA03g45030D	A03_026510697_026510246			cytoplasm, zinc ion binding	AT1G55530.3	RING U-box superfamily	1272	0.0494071	89.6	RING/U-box superfamily protein
Cab002026.1	A03_026512213_026516833			defense response, signal transduction, ADP binding, regulation of cellular response to stress	AT5G11250.1	Disease resistance (TIR-NBS-LRR class) family	4621	0	72.5	Disease resistance protein (TIR-NBS-LRR class)		2				Disease resistance protein (TIR-NBS-LRR class); FUNCTIONS IN: transmembrane receptor activity, ATP binding; INVOLVED IN: signal transduction, apoptosis, defense response, innate immune response; LOCATED IN: intrinsic to membrane, chloroplast; EXPRESSED IN: 20 plant structures; EXPRESSED DURING: 13 growth stages; CONTAINS InterPro DOMAIN/s: NB-ARC (InterPro:IPR002182), Leucine-rich repeat (InterPr…	****	gene:2147991
Cab002027.1	A03_026519144_026520241			molecular_function, nucleus, biological_process	AT4G21970.1	OBF-binding 3	1098	0	82.8	senescence regulator (Protein of unknown function, DUF584)		1				Protein of unknown function, DUF584; CONTAINS InterPro DOMAIN/s: Protein of unknown function DUF584 (InterPro:IPR007608); BEST Arabidopsis thaliana protein match is: Protein of unknown function, DUF584 (TAIR:AT4G04630.1); Has 30201 Blast hits to 17322 proteins in 780 species: Archae - 12; Bacteria - 1396; Metazoa - 17338; Fungi - 3422; Plants - 5037; Viruses - 0; Other Eukaryotes - 2996 (source: …	*****	gene:3440176,UniProt:F4JKD1
Cab002028.3	A03_026524111_026526218	4.08653	0.196082	sulfate assimilation, phosphoadenylyl-sulfate reductase (thioredoxin) activity, chloroplast, adenylyl-sulfate reductase activity, oxidoreductase activity, acting on a sulfur group of donors, disulfide as acceptor, cysteine biosynthetic process, sulfate reduction, adenylyl-sulfate reductase (glutathione) activity, cell redox homeostasis, metal ion binding, 4 iron, 4 sulfur cluster binding, oxidati…	AT4G21990.1	APS reductase 3	2108	0	80.2	APS reductase 3	Encodes a protein disulfide isomerase-like (PDIL) protein, a member of a multigene family within the thioredoxin (TRX) superfamily. This protein also belongs to the adenosine 5'-phosphosulfate reductase-like (APRL) group.	2	37712	ATAPR3,PRH-26,PRH26,PAPS REDUCTASE HOMOLOG 26	APS reductase 3	APS reductase 3 (APR3); FUNCTIONS IN: adenylyl-sulfate reductase activity; INVOLVED IN: sulfate assimilation; LOCATED IN: chloroplast; EXPRESSED IN: 23 plant structures; EXPRESSED DURING: 15 growth stages; CONTAINS InterPro DOMAIN/s: Rossmann-like alpha/beta/alpha sandwich fold (InterPro:IPR014729), Thioredoxin-independent 5%26apos;-adenylylsulphate reductase (InterPro:IPR004508), Thioredoxin fol…	****	PMID:18431481,PMID:18467450,gene:2120627,UniProt:P92980
Cab002029.1	A03_026535053_026536147			molecular_function, biological_process, chloroplast	AT1G69090.1	F-box (DUF295)	1095	2.48456e-163	68.6	F-box protein (DUF295)		4				Protein of unknown function (DUF295); FUNCTIONS IN: molecular_function unknown; INVOLVED IN: biological_process unknown; LOCATED IN: chloroplast; CONTAINS InterPro DOMAIN/s: Protein of unknown function DUF295 (InterPro:IPR005174); BEST Arabidopsis thaliana protein match is: F-box family protein with a domain of unknown function (DUF295) (TAIR:AT5G66830.1); Has 334 Blast hits to 319 proteins in 12…	***	gene:2033250,UniProt:Q9LQB0
Cab002030.1	A03_026538725_026539018			cellular_component, biological_process	AT1G55050.2	Cytochrome P450 superfamily	294	0.0370844	97	hypothetical protein		2				unknown protein; FUNCTIONS IN: molecular_function unknown; INVOLVED IN: biological_process unknown; LOCATED IN: cellular_component unknown; EXPRESSED IN: cultured cell; BEST Arabidopsis thaliana protein match is: unknown protein (TAIR:AT1G09040.1); Has 30201 Blast hits to 17322 proteins in 780 species: Archae - 12; Bacteria - 1396; Metazoa - 17338; Fungi - 3422; Plants - 5037; Viruses - 0; Other …	****	gene:4515100802,UniProt:F4HYN6
Cab002031.1	A03_026540894_026542775			DNA binding, chloroplast	AT3G47680.1	glutathione S-transferase THETA 3	1882	7.86401e-08	70.75	DNA binding protein		2				DNA binding; BEST Arabidopsis thaliana protein match is: glutathione S-transferase THETA 3 (TAIR:AT5G41220.1); Has 545 Blast hits to 544 proteins in 20 species: Archae - 0; Bacteria - 1; Metazoa - 18; Fungi - 0; Plants - 496; Viruses - 0; Other Eukaryotes - 30 (source: NCBI BLink).	****	gene:3698639,UniProt:Q9STU5
Cab002032.1	A03_026543256_026547330			DNA binding, chloroplast	AT3G47680.1	DNA binding	4075	2.90278e-17	66	DNA binding protein		2				DNA binding; BEST Arabidopsis thaliana protein match is: glutathione S-transferase THETA 3 (TAIR:AT5G41220.1); Has 545 Blast hits to 544 proteins in 20 species: Archae - 0; Bacteria - 1; Metazoa - 18; Fungi - 0; Plants - 496; Viruses - 0; Other Eukaryotes - 30 (source: NCBI BLink).	****	gene:3698639,UniProt:Q9STU5
Cab002033.2	A03_026547870_026551306		3.96627	molecular_function, extracellular region, cell wall, vacuole, anchored component of membrane, intracellular sterol transport	AT3G44100.1	SNF1-related kinase	3437	1.54156e-32	78.67	MD-2-related lipid recognition domain-containing protein		2				MD-2-related lipid recognition domain-containing protein; FUNCTIONS IN: molecular_function unknown; INVOLVED IN: biological_process unknown; LOCATED IN: cell wall, vacuole, anchored to membrane; EXPRESSED IN: 22 plant structures; EXPRESSED DURING: 14 growth stages; CONTAINS InterPro DOMAIN/s: MD-2-related lipid-recognition (InterPro:IPR003172); BEST Arabidopsis thaliana protein match is: MD-2-rel…	****	PMID:12805588,PMID:15593128,PMID:15539469,gene:2081367,UniProt:Q9LXQ2
Cab002034.1	A03_026562410_026562970			molecular_function, biological_process, chloroplast	AT1G69090.1	F-box (DUF295)	561	4.65678e-55	70.38	F-box protein (DUF295)		4				Protein of unknown function (DUF295); FUNCTIONS IN: molecular_function unknown; INVOLVED IN: biological_process unknown; LOCATED IN: chloroplast; CONTAINS InterPro DOMAIN/s: Protein of unknown function DUF295 (InterPro:IPR005174); BEST Arabidopsis thaliana protein match is: F-box family protein with a domain of unknown function (DUF295) (TAIR:AT5G66830.1); Has 334 Blast hits to 319 proteins in 12…	***	gene:2033250,UniProt:Q9LQB0
Cab002035.1	A03_026576500_026578686		0.176769	mRNA binding, cytosol, chloroplast	AT1G27090.1	SCR-like 16	2187	0.00703372	79.33	glycine-rich protein		2				glycine-rich protein; BEST Arabidopsis thaliana protein match is: unknown protein (TAIR:AT3G24690.1); Has 13206 Blast hits to 7104 proteins in 677 species: Archae - 0; Bacteria - 2039; Metazoa - 5686; Fungi - 1146; Plants - 2571; Viruses - 80; Other Eukaryotes - 1684 (source: NCBI BLink).	****	gene:2205728,UniProt:Q9LFX8
Cab002036.1	A03_026582082_026582399			nucleus, electron carrier activity, protein disulfide oxidoreductase activity, cell redox homeostasis	AT3G57070.1	Glutaredoxin family	318	1.01399e-28	77	Glutaredoxin family protein		1				Glutaredoxin family protein; FUNCTIONS IN: electron carrier activity, protein disulfide oxidoreductase activity; INVOLVED IN: N-terminal protein myristoylation, cell redox homeostasis; LOCATED IN: chloroplast; EXPRESSED IN: 23 plant structures; EXPRESSED DURING: 13 growth stages; CONTAINS InterPro DOMAIN/s: Thioredoxin fold (InterPro:IPR012335), Glutaredoxin (InterPro:IPR002109), Thioredoxin-like…	*****	PMID:12912986,gene:2080634,UniProt:Q9M1J3
Cab002037.1	A03_026583560_026584044			molecular_function, extracellular region, biological_process	AT1G17360.1	LOW : phosphatase 1 regulatory subunit	485	1.93887e-27	82.33	LOW protein: protein phosphatase 1 regulatory subunit-like protein		2				BEST Arabidopsis thaliana protein match is: COP1-interacting protein-related (TAIR:AT1G72410.1); Has 9949 Blast hits to 7480 proteins in 576 species: Archae - 12; Bacteria - 1007; Metazoa - 3636; Fungi - 982; Plants - 444; Viruses - 50; Other Eukaryotes - 3818 (source: NCBI BLink).	****	gene:3688400,UniProt:Q9LQI8
Cab002038.1	A03_026596141_026599284			aspartic-type endopeptidase activity, extracellular region, vacuole, proteolysis, lipid metabolic process, protein catabolic process	AT1G62290.4	Saposin-like aspartyl protease family	3144	3.78418e-08	76.2	Saposin-like aspartyl protease family protein
Cab002039.1	A03_026602541_026603255			cellular_component, biological_process, transferase activity	AT4G22000.1	tyrosine sulfotransferase	715	7.31872e-35	78	tyrosine sulfotransferase-like protein		1				unknown protein; Has 30201 Blast hits to 17322 proteins in 780 species: Archae - 12; Bacteria - 1396; Metazoa - 17338; Fungi - 3422; Plants - 5037; Viruses - 0; Other Eukaryotes - 2996 (source: NCBI BLink).	*****	gene:2120637,UniProt:O65448
Cab002040.1	A03_026619530_026620630			molecular_function, biological_process, chloroplast	AT1G69090.1	F-box (DUF295)	1101	3.2528e-149	70.3	F-box protein (DUF295)		4				Protein of unknown function (DUF295); FUNCTIONS IN: molecular_function unknown; INVOLVED IN: biological_process unknown; LOCATED IN: chloroplast; CONTAINS InterPro DOMAIN/s: Protein of unknown function DUF295 (InterPro:IPR005174); BEST Arabidopsis thaliana protein match is: F-box family protein with a domain of unknown function (DUF295) (TAIR:AT5G66830.1); Has 334 Blast hits to 319 proteins in 12…	***	gene:2033250,UniProt:Q9LQB0
BnaA03g45120D	A03_026622792_026623302			molecular_function, nucleus, biological_process	AT5G66830.1	F-box (DUF295)	512	1.57449e-79	69	F-box protein (DUF295)		4				CONTAINS InterPro DOMAIN/s: F-box domain, cyclin-like (InterPro:IPR001810), F-box domain, Skp2-like (InterPro:IPR022364), Protein of unknown function DUF295 (InterPro:IPR005174); BEST Arabidopsis thaliana protein match is: Protein of unknown function (DUF295) (TAIR:AT1G69090.1); Has 1807 Blast hits to 1807 proteins in 277 species: Archae - 0; Bacteria - 0; Metazoa - 736; Fungi - 347; Plants - 385…	***	gene:2174948,UniProt:Q9FKZ7
BnaA03g45130D	A03_026624638_026628591			molecular_function, biological_process, chloroplast	AT1G69090.1	F-box (DUF295)	4643	1.01097e-42	72.56	F-box protein (DUF295)		4				Protein of unknown function (DUF295); FUNCTIONS IN: molecular_function unknown; INVOLVED IN: biological_process unknown; LOCATED IN: chloroplast; CONTAINS InterPro DOMAIN/s: Protein of unknown function DUF295 (InterPro:IPR005174); BEST Arabidopsis thaliana protein match is: F-box family protein with a domain of unknown function (DUF295) (TAIR:AT5G66830.1); Has 334 Blast hits to 319 proteins in 12…	***	gene:2033250,UniProt:Q9LQB0
Cab002041.1	A03_026639972_026640446			molecular_function, cellular_component, biological_process	AT1G14800.1	Nucleic acid-binding, OB-fold	475	8.071e-07	69	Nucleic acid-binding, OB-fold-like protein		6				Nucleic acid-binding, OB-fold-like protein; CONTAINS InterPro DOMAIN/s: Nucleic acid-binding, OB-fold (InterPro:IPR012340), Nucleic acid-binding, OB-fold-like (InterPro:IPR016027); BEST Arabidopsis thaliana protein match is: F-box family protein (TAIR:AT2G35280.1); Has 210 Blast hits to 208 proteins in 13 species: Archae - 0; Bacteria - 0; Metazoa - 2; Fungi - 2; Plants - 206; Viruses - 0; Other …	**	gene:2006846,UniProt:F4HXU8
Cab002042.1	A03_026644847_026645562			extracellular region, biological_process, ligase activity	AT1G55360.1	tRNA-splicing ligase (DUF239)	716	3.32753e-39	77.17	tRNA-splicing ligase (DUF239)		2				Protein of Unknown Function (DUF239); INVOLVED IN: biological_process unknown; LOCATED IN: endomembrane system; EXPRESSED IN: 22 plant structures; EXPRESSED DURING: 13 growth stages; CONTAINS InterPro DOMAIN/s: Protein of unknown function DUF239, plant (InterPro:IPR004314); BEST Arabidopsis thaliana protein match is: Protein of Unknown Function (DUF239) (TAIR:AT3G13510.1); Has 753 Blast hits to 7…	****	gene:2035665,UniProt:Q9C8A7
Cab004826.1	A03_026651094_026651246			nucleus	AT1G56020.1	serine arginine repetitive matrix	543	9.29881e-07	88	serine/arginine repetitive matrix-like protein		1				unknown protein; BEST Arabidopsis thaliana protein match is: unknown protein (TAIR:AT3G12970.1); Has 3011 Blast hits to 958 proteins in 192 species: Archae - 0; Bacteria - 193; Metazoa - 479; Fungi - 286; Plants - 158; Viruses - 8; Other Eukaryotes - 1887 (source: NCBI BLink).	*****	gene:3686800,UniProt:Q9SGT0
Cab002043.1	A03_026653840_026655787	2.32384	0.371404	chromatin, transcription regulatory region sequence-specific DNA binding, DNA binding, chromatin binding, nucleus, chromatin silencing complex, chromatin silencing, regulation of transcription, DNA-templated, seed germination, positive regulation of flower development, heterochromatin assembly	AT4G22140.1	PHD finger family bromo-adjacent homology (BAH) domain-containing	1948	3.44162e-139	83	PHD finger family protein / bromo-adjacent homology (BAH) domain-containing protein		2	EBS		EARLY BOLTING IN SHORT DAYS	EARLY BOLTING IN SHORT DAYS (EBS); FUNCTIONS IN: DNA binding, zinc ion binding; INVOLVED IN: positive regulation of flower development, regulation of transcription, DNA-dependent, seed germination; LOCATED IN: cellular_component unknown; EXPRESSED IN: 23 plant structures; EXPRESSED DURING: 13 growth stages; CONTAINS InterPro DOMAIN/s: Zinc finger, PHD-type, conserved site (InterPro:IPR019786), Zi…	****	PMID:11340178,gene:2120692,UniProt:F4JL28
BnaA03g45170D	A03_026660773_026661210			molecular_function, nucleus, biological_process	AT4G22180.1	F-box (DUF295)	726	2.95089e-103	70.2	F-box protein (DUF295)		4				CONTAINS InterPro DOMAIN/s: F-box domain, cyclin-like (InterPro:IPR001810), F-box domain, Skp2-like (InterPro:IPR022364), Protein of unknown function DUF295 (InterPro:IPR005174); BEST Arabidopsis thaliana protein match is: F-box family protein with a domain of unknown function (DUF295) (TAIR:AT4G22165.1); Has 30201 Blast hits to 17322 proteins in 780 species: Archae - 12; Bacteria - 1396; Metazoa…	***	gene:2132034,UniProt:O49624
Cab002044.1	A03_026660773_026663396			molecular_function, nucleus, biological_process	AT4G22170.1	F-box (DUF295)	2624	4.35857e-114	72.1	F-box protein (DUF295)		8				CONTAINS InterPro DOMAIN/s: F-box domain, cyclin-like (InterPro:IPR001810), F-box domain, Skp2-like (InterPro:IPR022364), Protein of unknown function DUF295 (InterPro:IPR005174); BEST Arabidopsis thaliana protein match is: F-box family protein with a domain of unknown function (DUF295) (TAIR:AT4G22165.1); Has 30201 Blast hits to 17322 proteins in 780 species: Archae - 12; Bacteria - 1396; Metazoa…	*	gene:2132020,UniProt:Q9SUG4
Cab002045.1	A03_026663764_026664978			mitochondrion	AT4G22190.1	serine arginine repetitive matrix	1215	0	77	serine/arginine repetitive matrix-like protein		1				unknown protein; Has 283 Blast hits to 154 proteins in 44 species: Archae - 0; Bacteria - 2; Metazoa - 24; Fungi - 12; Plants - 48; Viruses - 0; Other Eukaryotes - 197 (source: NCBI BLink).	*****	gene:2132049,UniProt:Q8L4C5
Cab002046.1	A03_026673330_026674433		0.0598445	mitochondrion, zinc ion binding	AT4G22250.1	RING U-box superfamily	1104	0	76.3	RING/U-box superfamily protein		1				RING/U-box superfamily protein; FUNCTIONS IN: zinc ion binding; EXPRESSED IN: 14 plant structures; EXPRESSED DURING: 7 growth stages; CONTAINS InterPro DOMAIN/s: Zinc finger, RING-type (InterPro:IPR001841), Zinc finger, C3HC4 RING-type (InterPro:IPR018957); BEST Arabidopsis thaliana protein match is: RING/U-box superfamily protein (TAIR:AT4G03965.1); Has 910 Blast hits to 910 proteins in 159 spec…	*****	gene:2132015,UniProt:Q8GXD8
BnaA03g45220D	A03_026676188_026675470			mitochondrion, response to temperature stimulus, chloroplast thylakoid membrane, thylakoid, response to high light intensity, plastid organization, chloroplast organization, alternative oxidase activity, integral component of membrane, carotenoid biosynthetic process, chromoplast membrane, metal ion binding, oxidation-reduction process, respiratory chain	AT4G22260.1	Alternative oxidase family	762	4.92589e-69	88	Alternative oxidase family protein	Similar to mitochondrial alternative oxidase. im mutants have a variegated phenotype and fail to differentiate chloroplasts in the majority of their cells under high light intensity continuous illumination. The white tissues of immutans accumulate phytoene, a non-colored C40 carotenoid intermediate. This suggests that immutans controls, either directly or indirectly, the activity of phytoene desa…	2	IM	IM1,PTOX,plastid terminal oxidase	IMMUTANS	IMMUTANS (IM); CONTAINS InterPro DOMAIN/s: Alternative oxidase (InterPro:IPR002680); BEST Arabidopsis thaliana protein match is: alternative oxidase 2 (TAIR:AT5G64210.1); Has 30201 Blast hits to 17322 proteins in 780 species: Archae - 12; Bacteria - 1396; Metazoa - 17338; Fungi - 3422; Plants - 5037; Viruses - 0; Other Eukaryotes - 2996 (source: NCBI BLink).	****	PMID:9878631,PMID:17932292,gene:2132030,UniProt:Q56X52
Cab002047.1	A03_026679084_026681549			molecular_function, mitochondrion, plasma membrane, organ growth, regulation of cell division	AT4G22270.1	transmembrane , (DUF3537)	2466	3.58095e-159	77.3	transmembrane protein, putative (DUF3537)	Encodes a plasma membrane protein involved in the positive regulation of organ size development. Overexpression results in organ size enlargement.	3	MRB1	ATMRB1,ARABIDOPSIS MEMBRANE RELATED BIGGER1	MEMBRANE RELATED BIGGER1	MEMBRANE RELATED BIGGER1 (MRB1); FUNCTIONS IN: molecular_function unknown; INVOLVED IN: regulation of cell division, organ growth; LOCATED IN: plasma membrane; EXPRESSED IN: 24 plant structures; EXPRESSED DURING: 15 growth stages; CONTAINS InterPro DOMAIN/s: Protein of unknown function DUF3537 (InterPro:IPR021924); BEST Arabidopsis thaliana protein match is: Protein of unknown function (DUF3537) …	****	gene:2132044,UniProt:Q94AL2
Cab002048.2	A03_026682025_026687747		4.06482	aminoacyl-tRNA ligase activity, ATP binding, cytoplasm, cytosol, tRNA aminoacylation for protein translation, response to cadmium ion	AT4G10320.1	tRNA synthetase class I (I, L, M and V) family	5723	0	81	tRNA synthetase class I (I, L, M and V) family protein		2				tRNA synthetase class I (I, L, M and V) family protein; FUNCTIONS IN: isoleucine-tRNA ligase activity, nucleotide binding, aminoacyl-tRNA ligase activity, zinc ion binding, ATP binding; INVOLVED IN: response to cadmium ion, tRNA aminoacylation for protein translation; LOCATED IN: cytosol; EXPRESSED IN: male gametophyte, guard cell, epidermis, cultured cell, pollen tube; EXPRESSED DURING: L mature…	****	PMID:15276459,PMID:16297076,PMID:16502469,gene:2122763,UniProt:F4JLM5
Cab002049.1	A03_026690169_026691317			molecular_function, cellular_component, biological_process	AT4G22280.2	F-box RNI-like superfamily	1149	4.15481e-72	74.3	F-box/RNI-like superfamily protein		1				F-box/RNI-like superfamily protein; CONTAINS InterPro DOMAIN/s: F-box domain, cyclin-like (InterPro:IPR001810), F-box domain, Skp2-like (InterPro:IPR022364), Leucine-rich repeat 2 (InterPro:IPR013101); BEST Arabidopsis thaliana protein match is: F-box/RNI-like superfamily protein (TAIR:AT3G58920.1); Has 35333 Blast hits to 34131 proteins in 2444 species: Archae - 798; Bacteria - 22429; Metazoa - …	*****	gene:1006228935,UniProt:Q3E7K7
Cab047541.1	A03_026692183_026691930		0.102294	nucleus	AT2G38995.4	O-acyltransferase (WSD1-like) family	2658	2.60991e-104	76.2	O-acyltransferase (WSD1-like) family protein
Cab002050.1	A03_026694658_026696855	1.35163	0.336788	ubiquitin-dependent protein catabolic process	AT4G22290.1	Ubiquitin-specific protease family C19-related	2198	0	78.33	Ubiquitin-specific protease family C19-related protein		1				Ubiquitin-specific protease family C19-related protein; BEST Arabidopsis thaliana protein match is: Ubiquitin-specific protease family C19-related protein (TAIR:AT1G78880.1); Has 147 Blast hits to 147 proteins in 22 species: Archae - 0; Bacteria - 2; Metazoa - 5; Fungi - 0; Plants - 137; Viruses - 0; Other Eukaryotes - 3 (source: NCBI BLink).	*****	gene:2132074,UniProt:Q8L6X7
Cab002051.1	A03_026700262_026702288	1.08797	0.246837	protein depalmitoylation, cytoplasm, plasma membrane, fatty acid metabolic process, palmitoyl-(protein) hydrolase activity, defense response, incompatible interaction, regulation of plant-type hypersensitive response, carboxylic ester hydrolase activity	AT4G22300.1	acyl thioesterase	2027	2.76215e-77	86.3	carboxylesterase	encodes a carboxylesterase that inhibits AvrBsT-triggered phenotypes in Arabidopsis	2	SOBER1		SUPPRESSOR OF AVRBST-ELICITED RESISTANCE 1	SUPPRESSOR OF AVRBST-ELICITED RESISTANCE 1 (SOBER1); FUNCTIONS IN: carboxylesterase activity; INVOLVED IN: defense response, incompatible interaction, regulation of plant-type hypersensitive response; LOCATED IN: endomembrane system; EXPRESSED IN: 22 plant structures; EXPRESSED DURING: 13 growth stages; CONTAINS InterPro DOMAIN/s: Phospholipase/carboxylesterase (InterPro:IPR003140); BEST Arabidop…	****	PMID:17293566,gene:2132084,UniProt:Q8GYK2
Cab002052.1	A03_026702596_026703964		4.26992	phospholipase A2 activity, cytoplasm, fatty acid metabolic process, phosphatidic acid biosynthetic process, defense response to bacterium, incompatible interaction, hydrolase activity, short-chain carboxylesterase activity	AT4G22305.2	acyl thioesterase	1369	4.97093e-72	80.43	alpha/beta-Hydrolases superfamily protein
Cab002053.1	A03_026704189_026705503	1.81104	0.610252	mitochondrion, mitochondrial pyruvate transport	AT4G22310.1	pyruvate carrier	1315	8.0928e-25	81.57	Uncharacterized protein family (UPF0041)		3				Uncharacterised protein family (UPF0041); INVOLVED IN: biological_process unknown; LOCATED IN: mitochondrion; EXPRESSED IN: 25 plant structures; EXPRESSED DURING: 15 growth stages; CONTAINS InterPro DOMAIN/s: Uncharacterised protein family UPF0041 (InterPro:IPR005336); BEST Arabidopsis thaliana protein match is: Uncharacterised protein family (UPF0041) (TAIR:AT4G14695.1); Has 886 Blast hits to 88…	****	PMID:14671022,PMID:15276431,gene:2132094,UniProt:O49636
Cab002054.1	A03_026705917_026707603	1.08798	3.40001	molecular_function, nucleus, biological_process	AT4G22320.1	golgin family A	1687	1.54578e-60	75	golgin family A protein		2				unknown protein; BEST Arabidopsis thaliana protein match is: unknown protein (TAIR:AT5G55210.1); Has 8953 Blast hits to 5363 proteins in 542 species: Archae - 33; Bacteria - 806; Metazoa - 2454; Fungi - 831; Plants - 279; Viruses - 151; Other Eukaryotes - 4399 (source: NCBI BLink).	****	gene:2132104,UniProt:Q8GYJ0
Cab002055.1	A03_026709251_026711879			molecular_function, plasma membrane, biological_process, anchored component of membrane	AT5G41300.1	GT-2-like 1	2629	0.360367	95.5	Receptor-like protein kinase-related family protein		9				Receptor-like protein kinase-related family protein; CONTAINS InterPro DOMAIN/s: Protein of unknown function DUF26 (InterPro:IPR002902); BEST Arabidopsis thaliana protein match is: Receptor-like protein kinase-related family protein (TAIR:AT5G41290.1); Has 1807 Blast hits to 1807 proteins in 277 species: Archae - 0; Bacteria - 0; Metazoa - 736; Fungi - 347; Plants - 385; Viruses - 0; Other Eukary…	*	PMID:12805588,gene:2155084,UniProt:Q9FHD3
Cab002056.1	A03_026712832_026714425	1.84731	6.52268	Golgi membrane, response to molecule of fungal origin, catalytic activity, nucleus, endoplasmic reticulum, endoplasmic reticulum membrane, Golgi apparatus, ceramide metabolic process, multicellular organism development, response to salt stress, response to abscisic acid, abscisic acid-activated signaling pathway, defense response, incompatible interaction, wax biosynthetic process, membrane, inte…	AT4G22330.1	Alkaline phytoceramidase (aPHC)	1594	0	84	Alkaline phytoceramidase (aPHC)	Encodes AtCES1 for Acyl-CoA independent ceramide synthase.	2	ATCES1			ATCES1; FUNCTIONS IN: catalytic activity, hydrolase activity, acting on carbon-nitrogen (but not peptide) bonds, in linear amides; INVOLVED IN: ceramide metabolic process; LOCATED IN: endoplasmic reticulum, membrane; EXPRESSED IN: 24 plant structures; EXPRESSED DURING: 15 growth stages; CONTAINS InterPro DOMAIN/s: Ceramidase (InterPro:IPR008901); Has 30201 Blast hits to 17322 proteins in 780 spec…	****	PMID:18643979,gene:2132109,UniProt:Q94IB9
Cab002057.1	A03_026714538_026717198	1.11499	3.24078	nucleus, ubiquitin-dependent protein catabolic process	AT4G22350.3	Ubiquitin C-terminal hydrolases superfamily	2661	6.56095e-112	89	Ubiquitin C-terminal hydrolases superfamily protein
Cab002058.1	A03_026718023_026719667	2.02269	4.12474	nucleus, biological_process	AT4G22360.1	SWIB complex BAF60b domain-containing	1645	1.31811e-105	76	SWIB complex BAF60b domain-containing protein		2				SWIB complex BAF60b domain-containing protein; CONTAINS InterPro DOMAIN/s: SWIB/MDM2 domain (InterPro:IPR003121), SWIB domain (InterPro:IPR019835), DEK, C-terminal (InterPro:IPR014876); BEST Arabidopsis thaliana protein match is: SWIB complex BAF60b domain-containing protein (TAIR:AT3G19080.1); Has 30201 Blast hits to 17322 proteins in 780 species: Archae - 12; Bacteria - 1396; Metazoa - 17338; F…	****	gene:2132054,UniProt:Q93YR5

## Sheet: BnA08_0009
bn_gene	loc	snp (-log10P)	gem (-log10P)	GO enrichment analysis	at_gene	at_description	length	e-value	sim_mean	note	curator_summary	conf_class	symbol	Alias	full_name	computational_description	conf_rating	Dbxref
Cab043919.2	A08_000779482_000766401	0.673063	1.6131	membrane	AT2G26780.1	ARM repeat superfamily	13082	3.95304e-148	90	ARM repeat superfamily protein		4				ARM repeat superfamily protein; FUNCTIONS IN: binding; INVOLVED IN: biological_process unknown; LOCATED IN: membrane; EXPRESSED IN: 22 plant structures; EXPRESSED DURING: 13 growth stages; CONTAINS InterPro DOMAIN/s: Armadillo-like helical (InterPro:IPR011989), Armadillo-type fold (InterPro:IPR016024); Has 448 Blast hits to 380 proteins in 145 species: Archae - 0; Bacteria - 0; Metazoa - 160; Fun…	***	PMID:17432890,gene:2039482,UniProt:F4IVJ8
Cab008381.1	A08_000780829_000781351		2.37629	P-body, RNA binding, mRNA binding, protein binding, nucleus, cytoplasm, cytosol, polysome, mRNA catabolic process, heat acclimation, cytoplasmic stress granule, positive regulation of mRNA catabolic process, cellular heat acclimation	AT5G21160.2	LA RNA-binding	523	4.04697e-68	77	LA RNA-binding protein	Encodes a protein with sequence similarity to mRNA binding proteins from humans. LARP1a is involved in mRNA degradation in response to heat stress. Upon heat stress LARP1a interacts with XRN4 and appears to be responsible for addressing XRN4 to the polysome. LARP1/XRN4 double mutants are impaired in thermotolerance and lower levels of heat induced RNA turnover.	2	LARP1a	AtLARP1a,La related protein 1a	La related protein 1a	LA RNA-binding protein; FUNCTIONS IN: molecular_function unknown; INVOLVED IN: biological_process unknown; LOCATED IN: cytosol, nucleus; EXPRESSED IN: 24 plant structures; EXPRESSED DURING: 13 growth stages; CONTAINS InterPro DOMAIN/s: Winged helix-turn-helix transcription repressor DNA-binding (InterPro:IPR011991), RNA-binding protein Lupus La (InterPro:IPR006630), Protein of unknown function DM…	****	gene:6530297831,UniProt:F4K703
Cab008382.1	A08_000782781_000783849	0.027386	6.26007	P-body, RNA binding, mRNA binding, protein binding, nucleus, cytoplasm, cytosol, polysome, mRNA catabolic process, heat acclimation, cytoplasmic stress granule, positive regulation of mRNA catabolic process, cellular heat acclimation	AT5G21160.2	LA RNA-binding	1069	1.64048e-70	77	LA RNA-binding protein	Encodes a protein with sequence similarity to mRNA binding proteins from humans. LARP1a is involved in mRNA degradation in response to heat stress. Upon heat stress LARP1a interacts with XRN4 and appears to be responsible for addressing XRN4 to the polysome. LARP1/XRN4 double mutants are impaired in thermotolerance and lower levels of heat induced RNA turnover.	2	LARP1a	AtLARP1a,La related protein 1a	La related protein 1a	LA RNA-binding protein; FUNCTIONS IN: molecular_function unknown; INVOLVED IN: biological_process unknown; LOCATED IN: cytosol, nucleus; EXPRESSED IN: 24 plant structures; EXPRESSED DURING: 13 growth stages; CONTAINS InterPro DOMAIN/s: Winged helix-turn-helix transcription repressor DNA-binding (InterPro:IPR011991), RNA-binding protein Lupus La (InterPro:IPR006630), Protein of unknown function DM…	****	gene:6530297831,UniProt:F4K703
Cab008383.1	A08_000792058_000792427			protein kinase activity, protein serine/threonine kinase activity, ATP binding, extracellular region, vacuole, plasma membrane, protein phosphorylation, integral component of membrane, defense response to bacterium	AT4G23200.2	cysteine-rich RLK (RECEPTOR kinase) 12	370	0.580377	81.67	cysteine-rich RLK (RECEPTOR-like protein kinase) 12			CRK12		cysteine-rich RLK (RECEPTOR-like protein kinase) 12
Cab008384.1	A08_000802360_000803642		0.765471	molecular_function, nucleus, auxin-activated signaling pathway	AT1G54200.1	high mobility group B1	1283	1.85097e-83	84.6	DNA mismatch repair Msh6-like protein		1				unknown protein; BEST Arabidopsis thaliana protein match is: unknown protein (TAIR:AT3G13980.1); Has 1084 Blast hits to 581 proteins in 136 species: Archae - 0; Bacteria - 72; Metazoa - 212; Fungi - 78; Plants - 102; Viruses - 0; Other Eukaryotes - 620 (source: NCBI BLink).	*****	gene:2020152,UniProt:Q9SLL2
BnaA08g00830D	A08_000803439_000802787.001		9.49941	DNA binding, nucleus, biological_process, protein dimerization activity	AT3G17450.2	hAT dimerization domain-containing	1611	4.22946e-42	81	hAT dimerization domain-containing protein								UniProt:Q0WQA4
Cab008385.1	A08_000822007_000822458			RNA binding, nucleus, cytoplasmic stress granule, regulation of cytoplasmic mRNA processing body assembly, stress granule assembly	AT1G54170.1	CTC-interacting domain 3	452	1.48223e-09	91	CTC-interacting domain 3	ataxin-2-related, similar to SCA2 (GI:1770390) (Homo sapiens); similar to ataxin-2 (GI:3005020) (Mus musculus). Member of a family of PAM2 motif containing proteins.	2	CID3		CTC-interacting domain 3	CTC-interacting domain 3 (CID3); CONTAINS InterPro DOMAIN/s: LsmAD domain (InterPro:IPR009604), Ataxin-2, C-terminal (InterPro:IPR009818); BEST Arabidopsis thaliana protein match is: CTC-interacting domain 4 (TAIR:AT3G14010.3); Has 939 Blast hits to 759 proteins in 220 species: Archae - 0; Bacteria - 26; Metazoa - 423; Fungi - 216; Plants - 125; Viruses - 0; Other Eukaryotes - 149 (source: NCBI B…	****	gene:2014329,UniProt:Q8L793
Cab008386.2	A08_000826398_000829219	0.21714	1.40403	ubiquitin-protein transferase activity, mitochondrion, organelle organization, chloroplast, chloroplast outer membrane, chloroplast envelope, integral component of membrane, protein ubiquitination, metal ion binding	AT1G54150.1	nuclear factor Y, subunit A8	2822	1.26106e-70	78	E3 Ubiquitin ligase family protein		2	SPL2		SP1-like 2	E3 Ubiquitin ligase family protein; FUNCTIONS IN: zinc ion binding; LOCATED IN: endomembrane system; EXPRESSED IN: 23 plant structures; EXPRESSED DURING: 13 growth stages; CONTAINS InterPro DOMAIN/s: Zinc finger, RING-type (InterPro:IPR001841), E3 Ubiquitin ligase (InterPro:IPR022170); BEST Arabidopsis thaliana protein match is: E3 Ubiquitin ligase family protein (TAIR:AT1G59560.1); Has 1960 Blas…	****	gene:2014404,UniProt:Q9SYH3
Cab008387.1	A08_000831356_000832737	1.40654	1.15784	SAGA complex, transcription factor activity, RNA polymerase II core promoter sequence-specific binding involved in preinitiation complex assembly, histone acetyltransferase activity, protein binding, nucleus, transcription factor TFIID complex, DNA-templated transcription, initiation, transcription from RNA polymerase II promoter, transcription factor binding, histone H3 acetylation, transcriptio…	AT1G54140.1	TATA binding associated factor 21kDa subunit	1382	1.53402e-97	89	TATA binding protein associated factor 21kDa subunit	putative TATA binding protein associated factor 21kDa	2	TAFII21	TAF9,TBP-ASSOCIATED FACTOR 9	TATA binding protein associated factor 21kDa subunit	TATA binding protein associated factor 21kDa subunit (TAFII21); FUNCTIONS IN: transcription initiation factor activity, DNA binding; INVOLVED IN: transcription initiation; LOCATED IN: transcription factor TFIID complex; EXPRESSED IN: 23 plant structures; EXPRESSED DURING: 13 growth stages; CONTAINS InterPro DOMAIN/s: Transcription factor TAFII-31 (InterPro:IPR003162), Histone-fold (InterPro:IPR00…	****	gene:2014349,UniProt:Q9SYH2
Cab008388.1	A08_000833792_000834560			molecular_function, nucleus, biological_process	AT1G53370.1	F-box and associated interaction domains-containing	769	5.67905e-43	71.1	F-box and associated interaction domains-containing protein		8				F-box and associated interaction domains-containing protein; CONTAINS InterPro DOMAIN/s: F-box domain, cyclin-like (InterPro:IPR001810), F-box associated domain, type 3 (InterPro:IPR013187), F-box domain, Skp2-like (InterPro:IPR022364), F-box associated interaction domain (InterPro:IPR017451); BEST Arabidopsis thaliana protein match is: F-box associated ubiquitination effector family protein (TAI…	*	gene:2009584
Cab008389.1	A08_000838087_000838974		1.31536	molecular_function, mitochondrion, biological_process	AT1G54120.1	hypothetical protein	888	9.1133e-149	78	hypothetical protein		1				unknown protein; BEST Arabidopsis thaliana protein match is: unknown protein (TAIR:AT3G14060.1); Has 23 Blast hits to 23 proteins in 7 species: Archae - 0; Bacteria - 0; Metazoa - 0; Fungi - 0; Plants - 23; Viruses - 0; Other Eukaryotes - 0 (source: NCBI BLink).	*****	gene:2014424,UniProt:Q9SYH0
Cab008390.1	A08_000850060_000852315	0.781339	0.590495	cation transport, potassium ion transport, sodium ion transport, antiporter activity, cation:cation antiporter activity, integral component of membrane, transmembrane transport	AT1G54115.1	Sodium calcium exchanger family	2256	0	70.83	cation calcium exchanger 4	Involved in cation (Na and K) homeostasis.	1	CCX4	ATCCX4,CATION CALCIUM EXCHANGER 4	cation calcium exchanger 4	cation calcium exchanger 4 (CCX4); FUNCTIONS IN: cation:cation antiporter activity; INVOLVED IN: cation transport, cellular cation homeostasis; LOCATED IN: integral to membrane; EXPRESSED IN: 24 plant structures; EXPRESSED DURING: 15 growth stages; CONTAINS InterPro DOMAIN/s: Sodium/calcium exchanger membrane region (InterPro:IPR004837); BEST Arabidopsis thaliana protein match is: cation exchange…	*****	gene:3687581,UniProt:Q9SYG9
Cab008391.1	A08_000853366_000853748		0.000525299	3-chloroallyl aldehyde dehydrogenase activity, cytoplasm, cytosol, response to desiccation, response to salt stress, response to abscisic acid, oxidation-reduction process	AT1G54100.1	aldehyde dehydrogenase 7B4	383	1.61354e-33	83	aldehyde dehydrogenase 7B4	Aldehyde dehydrogenase	2	ALDH7B4		aldehyde dehydrogenase 7B4	aldehyde dehydrogenase 7B4 (ALDH7B4); FUNCTIONS IN: 3-chloroallyl aldehyde dehydrogenase activity, oxidoreductase activity; INVOLVED IN: response to desiccation, response to salt stress, response to abscisic acid stimulus; EXPRESSED IN: 23 plant structures; EXPRESSED DURING: 15 growth stages; CONTAINS InterPro DOMAIN/s: Aldehyde/histidinol dehydrogenase (InterPro:IPR016161), Aldehyde dehydrogenas…	****	PMID:11351099,gene:2014379,UniProt:Q9SYG7
Cab008392.1	A08_000854761_000857733	1.34922	0.500169	3-chloroallyl aldehyde dehydrogenase activity, cytoplasm, cytosol, response to desiccation, response to salt stress, response to abscisic acid, oxidation-reduction process	AT1G54100.1	aldehyde dehydrogenase 7B4	2973	1.51669e-63	89	aldehyde dehydrogenase 7B4	Aldehyde dehydrogenase	2	ALDH7B4		aldehyde dehydrogenase 7B4	aldehyde dehydrogenase 7B4 (ALDH7B4); FUNCTIONS IN: 3-chloroallyl aldehyde dehydrogenase activity, oxidoreductase activity; INVOLVED IN: response to desiccation, response to salt stress, response to abscisic acid stimulus; EXPRESSED IN: 23 plant structures; EXPRESSED DURING: 15 growth stages; CONTAINS InterPro DOMAIN/s: Aldehyde/histidinol dehydrogenase (InterPro:IPR016161), Aldehyde dehydrogenas…	****	PMID:11351099,gene:2014379,UniProt:Q9SYG7
Cab008393.1	A08_000858423_000860980	0.800141	6.30934	exocyst, nucleus, cytoplasm, cytosol, exocytosis, vesicle docking involved in exocytosis	AT1G54090.1	multi bridging factor 1C	2558	0	73.17	exocyst subunit exo70 family protein D2	A member of EXO70 gene family, putative exocyst subunits, conserved in land plants. Arabidopsis thaliana contains 23 putative EXO70 genes, which can be classified into eight clusters on the phylogenetic tree.	1	EXO70D2	ATEXO70D2,exocyst subunit exo70 family protein D2	exocyst subunit exo70 family protein D2	exocyst subunit exo70 family protein D2 (EXO70D2); INVOLVED IN: exocytosis, vesicle docking involved in exocytosis; LOCATED IN: cytosol, nucleus, exocyst; EXPRESSED IN: 23 plant structures; EXPRESSED DURING: 13 growth stages; CONTAINS InterPro DOMAIN/s: Exo70 exocyst complex subunit (InterPro:IPR004140); BEST Arabidopsis thaliana protein match is: exocyst subunit exo70 family protein D3 (TAIR:AT3…	*****	gene:2014354,UniProt:Q9SYG5
Cab008394.1	A08_000862487_000866316	2.74453	0.415411	RNA binding, mRNA binding, mRNA 3'-UTR binding, nucleus, plasma membrane, mRNA processing	AT1G54080.2	oligouridylate-binding 1A	3830	4.02934e-110	79.67	oligouridylate-binding protein 1A		2	UBP1A		oligouridylate-binding protein 1A	oligouridylate-binding protein 1A (UBP1A); FUNCTIONS IN: mRNA 3'-UTR binding; LOCATED IN: plasma membrane; EXPRESSED IN: 24 plant structures; EXPRESSED DURING: 14 growth stages; CONTAINS InterPro DOMAIN/s: RNA recognition motif, RNP-1 (InterPro:IPR000504), Nucleotide-binding, alpha-beta plait (InterPro:IPR012677); BEST Arabidopsis thaliana protein match is: RNA-binding (RRM/RBD/RNP motifs) family…	****	PMID:17317660,PMID:21166475,gene:1005715667,UniProt:F4HV67
Cab008395.1	A08_000866728_000867657	0.643346	0.167284	transcription factor activity, sequence-specific DNA binding, protein binding, nucleus, nucleolus, transcription, DNA-templated, regulation of transcription, DNA-templated, response to auxin, embryo development ending in seed dormancy, regulation of seed germination, seed maturation, sequence-specific DNA binding, transcription regulatory region DNA binding, regulation of shoot system development	AT1G54060.1	sequence-specific DNA binding transcription factor	930	2.11096e-87	75.7	6B-interacting protein 1-like 1	Member of the trihelix DNA binding protein family. Nuclear localized. Involved in repressing seed maturation genes during seed germination and seedling development.	1	ASIL1		6B-interacting protein 1-like 1	6B-interacting protein 1-like 1 (ASIL1); FUNCTIONS IN: sequence-specific DNA binding, sequence-specific DNA binding transcription factor activity; INVOLVED IN: response to auxin stimulus, regulation of shoot development, regulation of seed germination, regulation of transcription; LOCATED IN: nucleolus, nucleus; EXPRESSED IN: 22 plant structures; EXPRESSED DURING: 16 growth stages; BEST Arabidops…	*****	PMID:11118137,PMID:15496452,PMID:19155348,gene:2014444,UniProt:Q9SYG2
Cab008396.1	A08_000870579_000871474		0.626834	molecular_function, cytoplasm, response to heat, response to high light intensity, response to hydrogen peroxide	AT1G54050.2	HSP20-like chaperones superfamily	896	1.56311e-63	80	HSP20-like chaperones superfamily protein								UniProt:Q9SYG1
BnaA08g00960D	A08_000870961_000871626.001			nucleus, Golgi apparatus, biological_process, transferase activity, transferring glycosyl groups	AT3G26440.6	transmembrane , (DUF707)	749	0.000674366	83	transmembrane protein, putative (DUF707)
Cab008397.1	A08_000875279_000876884	0.945276	0.313275	extracellular region, intracellular, cell, vacuole, endoplasmic reticulum, intracellular protein transport, endoplasmic reticulum organization, plasmodesma, plant-type vacuole membrane, ER body, lipase activity, hydrolase activity, acting on ester bonds, protein exit from endoplasmic reticulum, carboxylic ester hydrolase activity	AT1G54030.2	GDSL-like Lipase Acylhydrolase superfamily	1606	5.11814e-117	80.56	GDSL-like Lipase/Acylhydrolase superfamily protein			MVP1	ERMO3,ENDOPLASMIC RETICULUM MORPHOLOGY 3,GOLD36,GOLGI DEFECTS 36,NUC,NUCLEAR CAGE	MODIFIED VACUOLE PHENOTYPE 1
Cab008398.1	A08_000908413_000910945			nucleic acid binding, nucleus, biological_process	AT5G07930.2	phosphatase 2A subunit A3	2533	0.0994333	85.5	MEI2 C-terminal RRM only like 2	a member of mei2-like gene family; phylogenetic analysis revealed that it belongs to the fourth clade of mei2-like proteins, with conserved C-terminal RNA recognition motif (RRM) only.	1	MCT2		MEI2 C-terminal RRM only like 2	MEI2 C-terminal RRM only like 2 (MCT2); FUNCTIONS IN: nucleic acid binding; INVOLVED IN: biological_process unknown; LOCATED IN: cellular_component unknown; CONTAINS InterPro DOMAIN/s: RNA recognition motif, RNP-1 (InterPro:IPR000504), RNA recognition motif 2 (InterPro:IPR007201); BEST Arabidopsis thaliana protein match is: terminal EAR1-like 2 (TAIR:AT1G67770.1); Has 606 Blast hits to 490 protei…	*****	gene:4010713079,UniProt:Q1PDY7
Cab008399.1	A08_000911986_000915374			extracellular region, vacuole, vacuolar membrane, endoplasmic reticulum, plasmodesma, membrane, hydrolase activity, acting on ester bonds, carboxylic ester hydrolase activity	AT1G54010.1	GDSL-like Lipase Acylhydrolase superfamily	3389	6.02076e-139	75.9	GDSL-like Lipase/Acylhydrolase superfamily protein		2		GLL23,GDSL-like lipase 23		GDSL-like Lipase/Acylhydrolase superfamily protein; FUNCTIONS IN: hydrolase activity, acting on ester bonds, carboxylesterase activity; INVOLVED IN: lipid metabolic process; LOCATED IN: plasma membrane, vacuole, membrane; EXPRESSED IN: cultured cell, leaf; EXPRESSED DURING: seedling growth; CONTAINS InterPro DOMAIN/s: Lipase, GDSL (InterPro:IPR001087); BEST Arabidopsis thaliana protein match is: …	****	PMID:15215502,PMID:15539469,PMID:17151019,PMID:17432890,gene:2014389,UniProt:Q8W4H8
Cab008400.1	A08_000919539_000920689			extracellular region, vacuole, lipid catabolic process, hydrolase activity, acting on ester bonds, carboxylic ester hydrolase activity	AT1G54020.4	GDSL-like Lipase Acylhydrolase superfamily	1151	5.41393e-77	77.3	GDSL-like Lipase/Acylhydrolase superfamily protein
Cab008401.1	A08_000920998_000922104		0.133788
Cab008402.1	A08_000931554_000936163			extracellular region, vacuole, vacuolar membrane, endoplasmic reticulum, plasmodesma, membrane, hydrolase activity, acting on ester bonds, carboxylic ester hydrolase activity	AT1G54010.1	GDSL-like Lipase Acylhydrolase superfamily	4610	1.58212e-160	78.5	GDSL-like Lipase/Acylhydrolase superfamily protein		2		GLL23,GDSL-like lipase 23		GDSL-like Lipase/Acylhydrolase superfamily protein; FUNCTIONS IN: hydrolase activity, acting on ester bonds, carboxylesterase activity; INVOLVED IN: lipid metabolic process; LOCATED IN: plasma membrane, vacuole, membrane; EXPRESSED IN: cultured cell, leaf; EXPRESSED DURING: seedling growth; CONTAINS InterPro DOMAIN/s: Lipase, GDSL (InterPro:IPR001087); BEST Arabidopsis thaliana protein match is: …	****	PMID:15215502,PMID:15539469,PMID:17151019,PMID:17432890,gene:2014389,UniProt:Q8W4H8
Cab008403.1	A08_000941216_000944708			arylesterase activity, extracellular region, lipid metabolic process, response to ethylene, auxin-activated signaling pathway, response to salicylic acid, response to jasmonic acid, defense response, incompatible interaction, negative regulation of auxin mediated signaling pathway, lipid catabolic process, lipase activity, defense response to bacterium, carboxylic ester hydrolase activity	AT1G53940.1	GDSL-motif lipase 2	3493	9.22854e-99	76.2	GDSL-motif lipase 2	Encodes a lipase, has in vitro lipase activity with p-nitrophenyl acetate and p-nitrophenyl butyrate, gene expression induced by hormones, negatively regulates auxin signaling, involved in disease resistance	6	GLIP2		GDSL-motif lipase 2	GDSL-motif lipase 2 (GLIP2); FUNCTIONS IN: lipase activity, arylesterase activity, carboxylesterase activity; INVOLVED IN: response to jasmonic acid stimulus, response to ethylene stimulus, defense response to bacterium, response to salicylic acid stimulus; LOCATED IN: endomembrane system; EXPRESSED IN: seedling, stem, cotyledon, hypocotyl, root; CONTAINS InterPro DOMAIN/s: Lipase, GDSL, active s…	**	gene:3433230
Cab008404.1	A08_000945672_000947500			arylesterase activity, extracellular region, lipid metabolic process, response to ethylene, auxin-activated signaling pathway, response to salicylic acid, response to jasmonic acid, defense response, incompatible interaction, negative regulation of auxin mediated signaling pathway, lipid catabolic process, lipase activity, defense response to bacterium, carboxylic ester hydrolase activity	AT1G53940.1	GDSL-motif lipase 2	1829	1.90972e-110	74.5	GDSL-motif lipase 2	Encodes a lipase, has in vitro lipase activity with p-nitrophenyl acetate and p-nitrophenyl butyrate, gene expression induced by hormones, negatively regulates auxin signaling, involved in disease resistance	6	GLIP2		GDSL-motif lipase 2	GDSL-motif lipase 2 (GLIP2); FUNCTIONS IN: lipase activity, arylesterase activity, carboxylesterase activity; INVOLVED IN: response to jasmonic acid stimulus, response to ethylene stimulus, defense response to bacterium, response to salicylic acid stimulus; LOCATED IN: endomembrane system; EXPRESSED IN: seedling, stem, cotyledon, hypocotyl, root; CONTAINS InterPro DOMAIN/s: Lipase, GDSL, active s…	**	gene:3433230
Cab008405.1	A08_000956989_000959049		2.2918	extracellular region, lipid catabolic process, lipase activity, carboxylic ester hydrolase activity	AT1G53920.1	GDSL-like Lipase Acylhydrolase superfamily	2061	7.53135e-91	76	GDSL-motif lipase 5	Contains lipase signature motif and GDSL domain.	2	GLIP5		GDSL-motif lipase 5	GDSL-motif lipase 5 (GLIP5); FUNCTIONS IN: lipase activity, carboxylesterase activity; INVOLVED IN: lipid metabolic process; EXPRESSED IN: 18 plant structures; EXPRESSED DURING: 12 growth stages; CONTAINS InterPro DOMAIN/s: Lipase, GDSL (InterPro:IPR001087); BEST Arabidopsis thaliana protein match is: GDSL lipase 1 (TAIR:AT5G40990.1); Has 3342 Blast hits to 3298 proteins in 168 species: Archae - …	****	gene:2197013,UniProt:Q9SSA7
Cab008406.1	A08_000960053_000962457	0.639406	2.77837	response to hypoxia, DNA binding, transcription factor activity, sequence-specific DNA binding, protein binding, nucleus, plasma membrane, transcription, DNA-templated, regulation of transcription, DNA-templated, ethylene-activated signaling pathway, sequence-specific DNA binding, detection of hypoxia, regulation of root development	AT1G53910.1	related to AP2 12	2405	0	80.8	related to AP2 12	Encodes a member of the ERF (ethylene response factor) subfamily B-2 of ERF/AP2 transcription factor family (RAP2.12). The protein contains one AP2 domain. There are 5 members in this subfamily including RAP2.2 AND RAP2.12. Involved in oxygen sensing.	2	RAP2.12		related to AP2 12	related to AP2 12 (RAP2.12); FUNCTIONS IN: DNA binding, sequence-specific DNA binding transcription factor activity; INVOLVED IN: regulation of transcription, DNA-dependent; LOCATED IN: nucleus; EXPRESSED IN: 23 plant structures; EXPRESSED DURING: 14 growth stages; CONTAINS InterPro DOMAIN/s: DNA-binding, integrase-type (InterPro:IPR016177), Pathogenesis-related transcriptional factor/ERF, DNA-bi…	****	PMID:11118137,PMID:16407444,gene:2197075,UniProt:Q9SSA8
Cab008407.1	A08_000971858_000972684		0.289087	mitochondrion	AT1G53903.1	linoleate 9S-lipoxygenase-4 , (DUF581)	827	7.44686e-80	81.3	linoleate 9S-lipoxygenase-4 protein, putative (DUF581)		4				Protein of unknown function (DUF581); CONTAINS InterPro DOMAIN/s: Protein of unknown function DUF581 (InterPro:IPR007650); BEST Arabidopsis thaliana protein match is: Protein of unknown function (DUF581) (TAIR:AT1G53885.1); Has 30201 Blast hits to 17322 proteins in 780 species: Archae - 12; Bacteria - 1396; Metazoa - 17338; Fungi - 3422; Plants - 5037; Viruses - 0; Other Eukaryotes - 2996 (source…	***	gene:4515100795,UniProt:Q8GWT6
Cab008408.1	A08_000977547_000979755	4.43999	0.00267173	proteasome complex, threonine-type endopeptidase activity, ribonuclease activity, nucleus, cytoplasm, vacuolar membrane, cytosol, proteasome core complex, plasma membrane, ubiquitin-dependent protein catabolic process, peptidase activity, cytosolic ribosome, proteasome-mediated ubiquitin-dependent protein catabolic process, response to cadmium ion	AT1G53850.1	F-box and associated interaction domains-containing	2209	8.64094e-40	85.38	20S proteasome alpha subunit E1	Encodes alpha5 subunit of 20s proteosome involved in protein degradation and RNA degradation.	2	PAE1	ATPAE1,ARABIDOPSIS 20S PROTEASOME ALPHA SUBUNIT E1	20S proteasome alpha subunit E1	20S proteasome alpha subunit E1 (PAE1); FUNCTIONS IN: peptidase activity, endopeptidase activity, threonine-type endopeptidase activity; INVOLVED IN: response to cadmium ion, ubiquitin-dependent protein catabolic process; LOCATED IN: proteasome core complex, proteasome complex, cytosolic ribosome, plasma membrane; EXPRESSED IN: 24 plant structures; EXPRESSED DURING: 13 growth stages; CONTAINS Int…	****	PMID:10363660,PMID:9611183,PMID:9373170,PMID:15734919,PMID:16502469,PMID:17151019,PMID:17317660,gene:2197070,UniProt:O81149
Cab008409.1	A08_000980245_000982888	4.49707	0.946235	proteasome complex, ATP binding, nucleus, cytosol, plasma membrane, ubiquitin-dependent protein catabolic process, proteasome regulatory particle, base subcomplex, ATPase activity, TBP-class protein binding, ubiquitin-dependent ERAD pathway, nuclear proteasome complex, cytosolic proteasome complex, proteasome-activating ATPase activity, positive regulation of RNA polymerase II transcriptional pre…	AT1G53750.1	26S proteasome regulatory complex ATPase	2644	5.70294e-157	85.7	regulatory particle triple-A 1A	26S proteasome AAA-ATPase subunit RPT1a (RPT1a) mRNA,	2	RPT1A		regulatory particle triple-A 1A	regulatory particle triple-A 1A (RPT1A); FUNCTIONS IN: ATPase activity; INVOLVED IN: ubiquitin-dependent protein catabolic process; LOCATED IN: proteasome regulatory particle, base subcomplex, proteasome complex, nucleus, plasma membrane; EXPRESSED IN: pollen tube; CONTAINS InterPro DOMAIN/s: ATPase, AAA+ type, core (InterPro:IPR003593), ATPase, AAA-type, core (InterPro:IPR003959), ATPase, AAA-ty…	****	PMID:10417703,PMID:10363660,PMID:9741626,PMID:17317660,gene:3689014,UniProt:Q9SSB5
Cab008410.1	A08_000983162_000986680	1.63999	1.05008	protein kinase activity, protein serine/threonine kinase activity, transmembrane receptor protein serine/threonine kinase activity, ATP binding, extracellular region, plasma membrane, protein phosphorylation, cell surface receptor signaling pathway, transmembrane receptor protein tyrosine kinase signaling pathway, integral component of membrane	AT1G53730.1	STRUBBELIG-receptor family 7	3519	3.03143e-149	79.4	STRUBBELIG-receptor family 6		1	SRF6		STRUBBELIG-receptor family 6	STRUBBELIG-receptor family 6 (SRF6); FUNCTIONS IN: protein serine/threonine kinase activity, protein kinase activity, ATP binding; INVOLVED IN: transmembrane receptor protein tyrosine kinase signaling pathway, protein amino acid phosphorylation; LOCATED IN: plasma membrane; EXPRESSED IN: 22 plant structures; EXPRESSED DURING: 13 growth stages; CONTAINS InterPro DOMAIN/s: Protein kinase, ATP bindi…	*****	PMID:17317660,PMID:21075962,gene:2024836,UniProt:Q9C8M9
Cab008411.1	A08_000989960_000993070	2.31957	5.00124	protein serine/threonine phosphatase activity, endosome, Golgi apparatus, trans-Golgi network, ER to Golgi vesicle-mediated transport, integral component of membrane, hydrolase activity	AT1G53710.2	Calcineurin-like metallo-phosphoesterase superfamily	3111	5.89115e-164	84	Calcineurin-like metallo-phosphoesterase superfamily protein		1				Calcineurin-like metallo-phosphoesterase superfamily protein; FUNCTIONS IN: hydrolase activity, protein serine/threonine phosphatase activity; INVOLVED IN: biological_process unknown; LOCATED IN: endomembrane system; EXPRESSED IN: 21 plant structures; EXPRESSED DURING: 13 growth stages; CONTAINS InterPro DOMAIN/s: Metallophosphoesterase (InterPro:IPR004843); Has 733 Blast hits to 717 proteins in …	*****	gene:4010711990,UniProt:B3H7B7
Cab008412.1	A08_000996729_000997650	2.54918	0.455889	DNA-directed RNA polymerase IV complex, DNA-directed RNA polymerase V complex, RNA polymerase I activity, RNA polymerase II activity, RNA polymerase III activity, DNA binding, DNA-directed 5'-3' RNA polymerase activity, nucleus, DNA-directed RNA polymerase II, core complex, DNA-directed RNA polymerase III complex, DNA-directed RNA polymerase I complex, transcription, DNA-templated, metal ion bind…	AT5G41010.1	DNA directed RNA polymerase, 7 kDa subunit	922	5.26754e-38	91	DNA directed RNA polymerase, 7 kDa subunit	Non-catalytic subunit common to nuclear DNA-dependent RNA polymerases II, IV and V; homologous to budding yeast RPB12.	1	NRPB12			NRPB12; FUNCTIONS IN: DNA-directed RNA polymerase activity, DNA binding; INVOLVED IN: transcription; LOCATED IN: DNA-directed RNA polymerase V complex, nucleus, DNA-directed RNA polymerase II, core complex, DNA-directed RNA polymerase IV complex; EXPRESSED IN: 23 plant structures; EXPRESSED DURING: 13 growth stages; CONTAINS InterPro DOMAIN/s: RNA polymerase Rbp10 (InterPro:IPR006591); BEST Arabi…	*****	gene:2163050,UniProt:Q9FLM8
Cab008413.1	A08_001005788_001012705		4.66483	nucleus, cytoplasm, oxidoreductase activity, acting on single donors with incorporation of molecular oxygen, incorporation of two atoms of oxygen, cysteine dioxygenase activity, metal ion binding, oxidation-reduction process	AT3G58670.3	2-aminoethanethiol dioxygenase, (DUF1637)	6918	5.621e-67	80.2	2-aminoethanethiol dioxygenase, putative (DUF1637)		4		PCO5,plant cysteine oxidase 5		Protein of unknown function (DUF1637); FUNCTIONS IN: cysteamine dioxygenase activity; INVOLVED IN: oxidation reduction; LOCATED IN: cellular_component unknown; EXPRESSED IN: 23 plant structures; EXPRESSED DURING: 12 growth stages; CONTAINS InterPro DOMAIN/s: Protein of unknown function DUF1637 (InterPro:IPR012864); BEST Arabidopsis thaliana protein match is: Protein of unknown function (DUF1637) …	***	gene:6530297273,UniProt:Q9LXT4
BnaA08g01050D	A08_001031654_001033029			molecular_function, cellular_component, biological_process	AT1G53625.1	glycoside hydrolase family 28 polygalacturonase (pectinase) family	6317	3.24054e-44	78.67	hypothetical protein		1				unknown protein; Has 29996 Blast hits to 6987 proteins in 655 species: Archae - 23; Bacteria - 6686; Metazoa - 10521; Fungi - 1178; Plants - 7439; Viruses - 681; Other Eukaryotes - 3468 (source: NCBI BLink).	*****	gene:1005715126,UniProt:Q9LPH9
BnaA08g01060D	A08_001031654_001033029.001			nucleus	AT1G17680.1	tetratricopeptide repeat (TPR)-containing	987	0.0380788	87.5	tetratricopeptide repeat (TPR)-containing protein		1				tetratricopeptide repeat (TPR)-containing protein; FUNCTIONS IN: binding; INVOLVED IN: biological_process unknown; LOCATED IN: cellular_component unknown; EXPRESSED IN: 22 plant structures; EXPRESSED DURING: 13 growth stages; CONTAINS InterPro DOMAIN/s: Tetratricopeptide-like helical (InterPro:IPR011990), Tetratricopeptide repeat-containing (InterPro:IPR013026), Tetratricopeptide repeat (InterPro…	*****	gene:2007927,UniProt:Q8GUP0
Cab008414.1	A08_001031714_001031911			molecular_function, cellular_component, biological_process	AT1G53625.1	hypothetical protein	198	3.78438e-25	82	hypothetical protein		1				unknown protein; Has 29996 Blast hits to 6987 proteins in 655 species: Archae - 23; Bacteria - 6686; Metazoa - 10521; Fungi - 1178; Plants - 7439; Viruses - 681; Other Eukaryotes - 3468 (source: NCBI BLink).	*****	gene:1005715126,UniProt:Q9LPH9
Cab008415.1	A08_001045816_001046019			molecular_function, integral component of membrane, cellular response to hypoxia	AT1G53620.1	proline-rich family	204	2.47151e-21	78.2	transmembrane protein		1				unknown protein; FUNCTIONS IN: molecular_function unknown; INVOLVED IN: biological_process unknown; LOCATED IN: endomembrane system; BEST Arabidopsis thaliana protein match is: unknown protein (TAIR:AT1G53610.1); Has 5795 Blast hits to 2209 proteins in 338 species: Archae - 0; Bacteria - 1555; Metazoa - 2403; Fungi - 181; Plants - 1035; Viruses - 76; Other Eukaryotes - 545 (source: NCBI BLink).	*****	gene:3435426,UniProt:Q9C8L8
Cab008416.1	A08_001047217_001048936			DNA binding, transcription factor activity, sequence-specific DNA binding, nucleus, regulation of transcription, DNA-templated	AT5G06839.1	casein kinase I-like 3	1720	4.52486e-23	90.56	bZIP transcription factor family protein		4	TGA10		TGACG (TGA) motif-binding protein 10	bZIP transcription factor family protein; FUNCTIONS IN: DNA binding, sequence-specific DNA binding transcription factor activity; INVOLVED IN: regulation of transcription, DNA-dependent; EXPRESSED IN: leaf whorl, root, flower, seed; EXPRESSED DURING: 4 anthesis, petal differentiation and expansion stage, E expanded cotyledon stage; CONTAINS InterPro DOMAIN/s: Basic-leucine zipper (bZIP) transcrip…	***	PMID:11906833,gene:1005715897,UniProt:F4K593
Cab008417.1	A08_001075039_001081211			RNA-directed DNA polymerase activity	AT2G22440.1	non-LTR retroelement reverse transcriptase	6173	0.000470753	89	non-LTR retroelement reverse transcriptase		8				BEST Arabidopsis thaliana protein match is: Ribonuclease H-like superfamily protein (TAIR:AT4G29090.1); Has 208 Blast hits to 191 proteins in 10 species: Archae - 0; Bacteria - 0; Metazoa - 0; Fungi - 0; Plants - 208; Viruses - 0; Other Eukaryotes - 0 (source: NCBI BLink).	*	gene:2041267,UniProt:Q9SJZ0
Cab008418.1	A08_001084900_001086782	2.81485	3.61455	hydroxyacylglutathione hydrolase activity, mitochondrion, response to salt stress, embryo development ending in seed dormancy, endosperm development, hydrolase activity, acting on ester bonds, methylglyoxal catabolic process to D-lactate via S-lactoyl-glutathione, metal ion binding, seed development, sulfur dioxygenase activity, oxidation-reduction process	AT1G53580.2	glyoxalase II 3	1883	2.40267e-52	93	glyoxalase II 3	Mononuclear Fe(II)-containing member of the b-lactamase fold superfamily. ETHE1 is homodimeric in solution, exhibits low-level esterase activity, and specifically binds a single Fe(II) atom in the active site.	2	GLY3	ETHE1,ETHE1-LIKE,ETHE1,ETHYLMALONIC ENCEPHALOPATHY PROTEIN1,GLX2-3,GLYOXALASE 2-3	glyoxalase II 3	glyoxalase II 3 (GLY3); FUNCTIONS IN: hydrolase activity, acting on ester bonds, hydroxyacylglutathione hydrolase activity; INVOLVED IN: response to salt stress, methylglyoxal catabolic process to D-lactate; EXPRESSED IN: 23 plant structures; EXPRESSED DURING: 14 growth stages; CONTAINS InterPro DOMAIN/s: Beta-lactamase-like (InterPro:IPR001279); BEST Arabidopsis thaliana protein match is: Metall…	****	PMID:16929096,PMID:17916636,gene:1006227908,UniProt:F4HRK0
BnaA08g01080D	A08_001086144_001086976.001		0.840102	calcium ion binding, endoplasmic reticulum, Golgi apparatus, plasma membrane, integral component of membrane	AT5G08580.1	Calcium-binding EF hand family	2911	5.19141e-25	82	Calcium-binding EF hand family protein		2				Calcium-binding EF hand family protein; FUNCTIONS IN: calcium ion binding; INVOLVED IN: biological_process unknown; LOCATED IN: plasma membrane; EXPRESSED IN: 23 plant structures; EXPRESSED DURING: 13 growth stages; CONTAINS InterPro DOMAIN/s: EF-Hand 1, calcium-binding site (InterPro:IPR018247), EF-HAND 2 (InterPro:IPR018249), EF-hand-like domain (InterPro:IPR011992), Calcium-binding EF-hand (In…	****	PMID:17317660,gene:2159586,UniProt:Q9FNN0
Cab008419.1	A08_001113463_001115859			vacuole, vacuolar membrane, endoplasmic reticulum, Golgi apparatus, plasma membrane, biosynthetic process, plasmodesma, response to wounding, response to jasmonic acid, alkaloid metabolic process, hydrolase activity, acting on ester bonds, cellular response to potassium ion starvation	AT1G74020.1	strictosidine synthase 2	2397	0.328199	87.5	strictosidine synthase 2	Encodes AtSS-2 strictosidine synthase.	2	SS2		strictosidine synthase 2	strictosidine synthase 2 (SS2); INVOLVED IN: response to jasmonic acid stimulus, response to wounding; LOCATED IN: plasma membrane, vacuole; EXPRESSED IN: 24 plant structures; EXPRESSED DURING: 13 growth stages; CONTAINS InterPro DOMAIN/s: Strictosidine synthase, conserved region (InterPro:IPR018119), Strictosidine synthase (InterPro:IPR004141), Six-bladed beta-propeller, TolB-like (InterPro:IPR0…	****	PMID:15539469,PMID:16021335,PMID:17151019,PMID:17644812,gene:2031485,UniProt:P94111
Cab008420.1	A08_001116614_001118145			protein binding, ATP binding, nucleus, cytoplasm, cytosol, plasma membrane, protein folding, response to heat, response to cadmium ion	AT1G79930.2	heat shock 91	1532	0.000402536	88	heat shock protein 91	encodes high molecular weight heat shock protein 70 not a HSP90 homolog, mRNA is constitutively expressed but transiently induced after heat shock	2	HSP91	AtHsp70-14	heat shock protein 91	heat shock protein 91 (HSP91); FUNCTIONS IN: ATP binding; INVOLVED IN: protein folding, response to cadmium ion, response to heat; LOCATED IN: nucleus, plasma membrane; EXPRESSED IN: 6 plant structures; EXPRESSED DURING: seedling growth; CONTAINS InterPro DOMAIN/s: Heat shock protein Hsp70 (InterPro:IPR001023), Heat shock protein 70 (InterPro:IPR013126); BEST Arabidopsis thaliana protein match is…	****	PMID:16502469,PMID:17317660,gene:1009021102,UniProt:Q9S7C0-2
Cab008421.1	A08_001121506_001121706		2.05418	molecular_function, biological_process	AT5G18420.4	CCR4-NOT transcription complex subunit	201	1.43364e-49	88	CCR4-NOT transcription complex subunit
Cab008422.1	A08_001122380_001124535			catalytic activity, cytosol, dTDP-glucose 4,6-dehydratase activity, mucilage biosynthetic process, seed coat development, UDP-rhamnose biosynthetic process, UDP-L-rhamnose synthase activity, UDP-4-keto-6-deoxy-glucose-3,5-epimerase activity, UDP-4-keto-rhamnose-4-keto-reductase activity, UDP-glucose 4,6-dehydratase activity, oxidation-reduction process	AT1G53500.1	MAP kinase 19	2156	4.95668e-144	82.7	NAD-dependent epimerase/dehydratase family protein	encodes a putative NDP-L-rhamnose synthase, an enzyme required for the synthesis of the pectin rhamnogalacturonan I, the major component of Arabidopsis mucilage. Gene is involved in seed coat mucilage cell development. Mutant analyses suggest that MUM4 is required for complete mucilage synthesis, cytoplasmic rearrangement and seed coat development.	2	MUM4	ATMUM4,ARABIDOPSIS THALIANA MUCILAGE-MODIFIED 4,ATRHM2,ARABIDOPSIS THALIANA RHAMNOSE BIOSYNTHESIS 2,RHM2,RHAMNOSE BIOSYNTHESIS 2	MUCILAGE-MODIFIED 4	MUCILAGE-MODIFIED 4 (MUM4); FUNCTIONS IN: UDP-4-keto-rhamnose-4-keto-reductase activity, UDP-4-keto-6-deoxy-glucose-3,5-epimerase activity, catalytic activity, UDP-glucose 4,6-dehydratase activity, UDP-L-rhamnose synthase activity; INVOLVED IN: seed coat development, UDP-rhamnose biosynthetic process, mucilage biosynthetic process, metabolic process; LOCATED IN: soluble fraction; EXPRESSED IN: 28…	****	PMID:15971193,PMID:16242667,PMID:17190829,gene:3435462,UniProt:Q9LPG6
Cab008423.1	A08_001125727_001129775		4.82213	nucleus, plasma membrane, anion transport, mechanically-gated ion channel activity, membrane, integral component of membrane	AT1G53470.1	Mechanosensitive ion channel family	4049	0	71.9	mechanosensitive channel of small conductance-like 4		4	MSL4		mechanosensitive channel of small conductance-like 4	mechanosensitive channel of small conductance-like 4 (MSL4); INVOLVED IN: transmembrane transport; LOCATED IN: plasma membrane, membrane; CONTAINS InterPro DOMAIN/s: Membrane protein, At2g17000, predicted (InterPro:IPR016688), Mechanosensitive ion channel MscS (InterPro:IPR006685), Like-Sm ribonucleoprotein (LSM)-related domain (InterPro:IPR010920); BEST Arabidopsis thaliana protein match is: mec…	***	PMID:14506206,PMID:17317660,gene:2024926,UniProt:Q9LPG3
Cab008424.1	A08_001131655_001133495		6.44894	chloroplast	AT1G53460.1	craniofacial development	1841	7.64937e-122	79	craniofacial development protein		1				BEST Arabidopsis thaliana protein match is: Ran BP2/NZF zinc finger-like superfamily protein (TAIR:AT1G70650.2); Has 485 Blast hits to 413 proteins in 88 species: Archae - 11; Bacteria - 27; Metazoa - 119; Fungi - 17; Plants - 101; Viruses - 2; Other Eukaryotes - 208 (source: NCBI BLink).	*****	gene:2203702,UniProt:Q9LPG2
BnaA08g01110D	A08_001132397_001133632.001			molecular_function, mitochondrion, biological_process	AT1G43720.1	heat shock	521	2.0916e-27	75.67	hypothetical protein		9				unknown protein; BEST Arabidopsis thaliana protein match is: unknown protein (TAIR:AT3G42870.1); Has 51 Blast hits to 51 proteins in 3 species: Archae - 0; Bacteria - 0; Metazoa - 2; Fungi - 0; Plants - 49; Viruses - 0; Other Eukaryotes - 0 (source: NCBI BLink).	*	gene:2031148,UniProt:F4ICS5
Cab008425.1	A08_001136515_001137633			molecular_function, cytoplasm, biological_process	AT1G32420.1	F-box and associated interaction domains-containing	1119	2.10015e-12	74.83	F-box and associated interaction domains-containing protein		8				F-box and associated interaction domains-containing protein; FUNCTIONS IN: molecular_function unknown; INVOLVED IN: biological_process unknown; LOCATED IN: chloroplast; CONTAINS InterPro DOMAIN/s: F-box domain, cyclin-like (InterPro:IPR001810), F-box domain, Skp2-like (InterPro:IPR022364), F-box associated domain, type 3 (InterPro:IPR013187), F-box associated interaction domain (InterPro:IPR01745…	*	gene:2033738,UniProt:Q9LQL5
Cab008426.1	A08_001151446_001152396	1.41235	0.302244	molecular_function, mitochondrion, biological_process	AT1G53380.2	hypothetical protein (DUF641)	951	0	75.5	hypothetical protein (DUF641)		2				Plant protein of unknown function (DUF641); CONTAINS InterPro DOMAIN/s: Protein of unknown function DUF641, plant (InterPro:IPR006943); BEST Arabidopsis thaliana protein match is: Plant protein of unknown function (DUF641) (TAIR:AT3G14870.1); Has 35333 Blast hits to 34131 proteins in 2444 species: Archae - 798; Bacteria - 22429; Metazoa - 974; Fungi - 991; Plants - 531; Viruses - 0; Other Eukaryo…	****	gene:1009021234,UniProt:Q9MAG4
Cab008427.1	A08_001156510_001156929		12.8242	histone deacetylase complex, negative regulation of transcription from RNA polymerase II promoter, chromatin, RNA polymerase II transcription corepressor activity, histone deacetylase activity, protein binding, nucleus, transcription, DNA-templated, regulation of transcription, DNA-templated, histone deacetylation, negative regulation of transcription, DNA-templated	AT3G01320.2	SIN3-like 1	420	8.6267e-63	79.5	SIN3-like 1	Encodes SIN3-like 1, a homolog of the transcriptional repressor SIN3 (AT1G24190).	2	SNL1		SIN3-like 1	SIN3-like 1 (SNL1); FUNCTIONS IN: molecular_function unknown; INVOLVED IN: regulation of transcription, DNA-dependent; LOCATED IN: nucleus; EXPRESSED IN: 25 plant structures; EXPRESSED DURING: 14 growth stages; CONTAINS InterPro DOMAIN/s: Histone deacetylase interacting (InterPro:IPR013194), Paired amphipathic helix (InterPro:IPR003822); BEST Arabidopsis thaliana protein match is: SIN3-like 2 (TA…	****	gene:6530296931,UniProt:F4JAQ8
Cab008428.1	A08_001160288_001161406		12.0032	molecular_function, cytoplasm, biological_process	AT3G17540.1	F-box and associated interaction domains-containing	1119	1.83251e-114	72.6	F-box and associated interaction domains-containing protein		4				F-box and associated interaction domains-containing protein; CONTAINS InterPro DOMAIN/s: F-box domain, cyclin-like (InterPro:IPR001810), F-box domain, Skp2-like (InterPro:IPR022364), F-box associated domain, type 1 (InterPro:IPR006527), F-box associated interaction domain (InterPro:IPR017451); BEST Arabidopsis thaliana protein match is: F-box and associated interaction domains-containing protein …	***	gene:2090576,UniProt:Q9LUP4
Cab008429.1	A08_001161692_001162690		2.83703	biological_process	AT1G53345.1	Pentatricopeptide repeat (PPR) superfamily	999	0	84.33	DHHA1 domain protein		1				unknown protein; INVOLVED IN: biological_process unknown; LOCATED IN: endomembrane system; EXPRESSED IN: 8 plant structures; EXPRESSED DURING: 4 anthesis, F mature embryo stage, petal differentiation and expansion stage, E expanded cotyledon stage, D bilateral stage; BEST Arabidopsis thaliana protein match is: unknown protein (TAIR:AT5G09580.1); Has 201 Blast hits to 201 proteins in 75 species: A…	*****	gene:3686423,UniProt:F4HRG2
Cab008430.1	A08_001163026_001166057			mitochondrion, embryo development, fruit development, root development, shoot system development	AT1G53330.1	Pentatricopeptide repeat (PPR) superfamily	3032	0	77.25	Pentatricopeptide repeat (PPR) superfamily protein	encodes a member of the pentatricopeptide repeat (PPR) gene family. T-DNA insertion mutants had a complex phenotypic expression, ranging from embryo lethal to seedling lethal, to just subtle changes.	1				Pentatricopeptide repeat (PPR) superfamily protein; CONTAINS InterPro DOMAIN/s: Pentatricopeptide repeat (InterPro:IPR002885); BEST Arabidopsis thaliana protein match is: rna processing factor 2 (TAIR:AT1G62670.1); Has 42827 Blast hits to 13568 proteins in 292 species: Archae - 4; Bacteria - 35; Metazoa - 401; Fungi - 615; Plants - 40434; Viruses - 0; Other Eukaryotes - 1338 (source: NCBI BLink).	*****	PMID:17028967,gene:2009619,UniProt:Q9MAG8
Cab008431.1	A08_001168288_001170681	1.65854	6.61014	transcription factor activity, sequence-specific DNA binding, nucleus, cytosol, plasma membrane, regulation of transcription, DNA-templated, phosphoric diester hydrolase activity, plastid, pollen development, response to fungus, phosphatidylinositol binding, transcription regulatory region DNA binding	AT1G53320.1	tubby like 3	2394	0	71.6	tubby like protein 7	Member of TLP family	2	TLP7	AtTLP7,tubby like protein 7	tubby like protein 7	tubby like protein 7 (TLP7); CONTAINS InterPro DOMAIN/s: Tubby, C-terminal, conserved site (InterPro:IPR018066), Tubby, C-terminal (InterPro:IPR000007); BEST Arabidopsis thaliana protein match is: tubby like protein 3 (TAIR:AT2G47900.2); Has 954 Blast hits to 946 proteins in 118 species: Archae - 0; Bacteria - 0; Metazoa - 352; Fungi - 19; Plants - 468; Viruses - 0; Other Eukaryotes - 115 (source…	****	PMID:11118137,gene:2009609,UniProt:Q93VI8
Cab008432.1	A08_001171263_001173209			molecular_function, nucleus, biological_process	AT5G02950.1	Tudor PWWP MBT superfamily	1947	0.0762371	84.83	Tudor/PWWP/MBT superfamily protein		1				Tudor/PWWP/MBT superfamily protein; CONTAINS InterPro DOMAIN/s: PWWP (InterPro:IPR000313); BEST Arabidopsis thaliana protein match is: Tudor/PWWP/MBT superfamily protein (TAIR:AT3G09670.2); Has 1812 Blast hits to 1531 proteins in 231 species: Archae - 0; Bacteria - 88; Metazoa - 662; Fungi - 158; Plants - 279; Viruses - 11; Other Eukaryotes - 614 (source: NCBI BLink).	*****	gene:2151290,UniProt:Q9LYZ0
Cab008433.2	A08_001175000_001176575			chloroplast	AT1G53460.1	craniofacial development	1576	2.77691e-120	79	craniofacial development protein		1				BEST Arabidopsis thaliana protein match is: Ran BP2/NZF zinc finger-like superfamily protein (TAIR:AT1G70650.2); Has 485 Blast hits to 413 proteins in 88 species: Archae - 11; Bacteria - 27; Metazoa - 119; Fungi - 17; Plants - 101; Viruses - 2; Other Eukaryotes - 208 (source: NCBI BLink).	*****	gene:2203702,UniProt:Q9LPG2
Cab008434.1	A08_001181792_001186757	2.54918	0.428883	protein binding, cytoplasm, cytosol, tricarboxylic acid cycle, phosphoenolpyruvate carboxylase activity, chloroplast, carbon fixation, photosynthesis, cellular response to phosphate starvation, apoplast, leaf development, protein tetramerization	AT1G53310.1	phosphoenolpyruvate carboxylase 1	4966	0	81.7	phosphoenolpyruvate carboxylase 1	Encodes one of four Arabidopsis phosphoenolpyruvate carboxylase proteins.	2	PPC1	ATPEPC1,ATPPC1,phosphoenolpyruvate carboxylase 1,PEPC1,PEP(PHOSPHOENOLPYRUVATE) CARBOXYLASE 1	phosphoenolpyruvate carboxylase 1	phosphoenolpyruvate carboxylase 1 (PPC1); FUNCTIONS IN: protein binding, phosphoenolpyruvate carboxylase activity; INVOLVED IN: response to salt stress, tricarboxylic acid cycle; LOCATED IN: cytosol, apoplast; EXPRESSED IN: 26 plant structures; EXPRESSED DURING: 13 growth stages; CONTAINS InterPro DOMAIN/s: Pyruvate/Phosphoenolpyruvate kinase, catalytic core (InterPro:IPR015813), Phosphoenolpyruv…	****	PMID:18324730,PMID:18433157,PMID:18538804,gene:2009599,UniProt:Q9MAH0

## Sheet: BnC02_0414
bn_gene	loc	snp (-log10P)	gem (-log10P)	GO enrichment analysis	at_gene	at_description	length	e-value	sim_mean	note	curator_summary	conf_class	symbol	Alias	full_name	computational_description	conf_rating	Dbxref
Bo2g132260.1	C02_041323830_041325766	1.36858	0.287888	RNA binding, mRNA binding, cytoplasm, plasma membrane, biological_process, perinuclear region of cytoplasm	AT5G47210.3	Hyaluronan mRNA binding family	1937	2.16709e-59	84.11	Hyaluronan / mRNA binding family		3				Hyaluronan / mRNA binding family; FUNCTIONS IN: RNA binding; INVOLVED IN: biological_process unknown; LOCATED IN: plasma membrane; EXPRESSED IN: 24 plant structures; EXPRESSED DURING: 14 growth stages; CONTAINS InterPro DOMAIN/s: Stm1, N-terminal (InterPro:IPR019084), Hyaluronan/mRNA-binding protein (InterPro:IPR006861); BEST Arabidopsis thaliana protein match is: Hyaluronan / mRNA binding family…	****	PMID:17317660,PMID:17644812,gene:4010713300,UniProt:A8MQD7
Bo2g132270.1	C02_041328316_041329017	1.8405	0.242115	vasculature development, DNA binding, transcription factor activity, sequence-specific DNA binding, intracellular, nucleus, transcription, DNA-templated, regulation of transcription, DNA-templated, induced systemic resistance, jasmonic acid mediated signaling pathway, ethylene-activated signaling pathway, response to chitin, positive regulation of transcription, DNA-templated, cell division	AT5G47220.1	ethylene responsive element binding factor 2	702	3.69979e-146	76.8	ethylene responsive element binding factor 2	Encodes a member of the ERF (ethylene response factor) subfamily B-3 of ERF/AP2 transcription factor family (ATERF-2). The protein contains one AP2 domain. Functions as activator of GCC box%E2%80%93dependent transcription. Positive regulator of JA-responsive defense genes and resistance to F. oxysporum and enhances JA inhibition of root elongation.	1	ERF2	ATERF-2,ETHYLENE RESPONSE FACTOR- 2,ATERF2,ETHYLENE RESPONSIVE ELEMENT BINDING FACTOR 2	ethylene responsive element binding factor 2	ethylene responsive element binding factor 2 (ERF2); CONTAINS InterPro DOMAIN/s: DNA-binding, integrase-type (InterPro:IPR016177), Pathogenesis-related transcriptional factor/ERF, DNA-binding (InterPro:IPR001471); BEST Arabidopsis thaliana protein match is: ethylene responsive element binding factor 1 (TAIR:AT4G17500.1); Has 1807 Blast hits to 1807 proteins in 277 species: Archae - 0; Bacteria - …	*****	PMID:9687012,PMID:11118137,PMID:11914065,PMID:16183832,PMID:16280546,PMID:16407444,PMID:17114278,PMID:17722694,PMID:18467450,gene:2171513,UniProt:O80338
Bo2g132280.1	C02_041369217_041372718			molecular_function, nucleus, biological_process	AT5G47380.2	electron transporter, putative (Protein of unknown function, DUF547)	3502	5.14008e-07	77	electron transporter, putative (Protein of unknown function, DUF547)
Bo2g132290.1	C02_041373651_041374079			molecular_function, nucleus, biological_process	AT2G01560.1	Plant protein 1589 of unknown function	429	0.000107787	72	Plant protein 1589 of unknown function		2				Plant protein 1589 of unknown function; CONTAINS InterPro DOMAIN/s: Conserved hypothetical protein CHP01589, plant (InterPro:IPR006476); Has 88 Blast hits to 88 proteins in 31 species: Archae - 0; Bacteria - 9; Metazoa - 4; Fungi - 11; Plants - 55; Viruses - 0; Other Eukaryotes - 9 (source: NCBI BLink).	****	gene:2049521,UniProt:Q1PFB1
Bo2g132300.1	C02_041375878_041376468			nucleus, zinc ion binding	AT1G57730.1	RING U-box superfamily	591	1.41178e-17	67	RING/U-box superfamily protein		10				RING/U-box superfamily protein; FUNCTIONS IN: zinc ion binding; CONTAINS InterPro DOMAIN/s: Zinc finger, RING-type (InterPro:IPR001841), Zinc finger, C3HC4 RING-type (InterPro:IPR018957); BEST Arabidopsis thaliana protein match is: RING/U-box superfamily protein (TAIR:AT1G70910.1); Has 6244 Blast hits to 6227 proteins in 273 species: Archae - 0; Bacteria - 6; Metazoa - 1193; Fungi - 431; Plants -…		gene:2206539,UniProt:Q9FVT1
Bo2g132310.1	C02_041376660_041377506			molecular_function, nucleus, biological_process	AT2G01560.1	kinase superfamily	847	0.0325723	88	Plant protein 1589 of unknown function		2				Plant protein 1589 of unknown function; CONTAINS InterPro DOMAIN/s: Conserved hypothetical protein CHP01589, plant (InterPro:IPR006476); Has 88 Blast hits to 88 proteins in 31 species: Archae - 0; Bacteria - 9; Metazoa - 4; Fungi - 11; Plants - 55; Viruses - 0; Other Eukaryotes - 9 (source: NCBI BLink).	****	gene:2049521,UniProt:Q1PFB1
Bo2g132320.1	C02_041378644_041378850			DNA binding, transcription factor activity, sequence-specific DNA binding, protein binding, nucleus, transcription, DNA-templated, regulation of transcription, DNA-templated, shade avoidance, response to auxin, auxin-activated signaling pathway, unidimensional cell growth, sequence-specific DNA binding, negative regulation of transcription, DNA-templated	AT5G47370.1	Homeobox-leucine zipper 4 (HB-4) HD-ZIP	207	6.29942e-67	80	Homeobox-leucine zipper protein 4 (HB-4) / HD-ZIP protein	homeobox-leucine zipper genes induced by auxin, but not by other phytohormones. Plays opposite roles in the shoot and root tissues in regulating auxin-mediated morphogenesis.	2	HAT2			HAT2; FUNCTIONS IN: transcription repressor activity, DNA binding, sequence-specific DNA binding transcription factor activity; INVOLVED IN: response to auxin stimulus, auxin mediated signaling pathway, shade avoidance, regulation of transcription, DNA-dependent, unidimensional cell growth; LOCATED IN: nucleus; EXPRESSED IN: 21 plant structures; EXPRESSED DURING: 13 growth stages; CONTAINS InterP…	****	PMID:11118137,gene:2171488,UniProt:P46601
Bo2g132330.1	C02_041390245_041391215			translation initiation factor activity, GTP binding, nucleus, eukaryotic translation initiation factor 2B complex, translational initiation	AT1G48970.2	YDG SRA domain-containing	971	0.000252699	84.4	NagB/RpiA/CoA transferase-like superfamily protein
Bo2g132340.1	C02_041397085_041398594	1.52356	2.1453	negative regulation of transcription from RNA polymerase II promoter, transcription regulatory region sequence-specific DNA binding, DNA binding, transcription factor activity, sequence-specific DNA binding, protein binding, nucleus, transcription, DNA-templated, regulation of transcription, DNA-templated, zinc ion binding, response to absence of light, response to salt stress, response to ethyle…	AT5G47390.1	Homeodomain-like superfamily	1510	2.65375e-158	74.1	myb-like transcription factor family protein	Encodes a circadian-regulated transcription factor which specifically controls cell expansion during leaf development by controlling ROS homeostasis.	2				myb-like transcription factor family protein; CONTAINS InterPro DOMAIN/s: SANT, DNA-binding (InterPro:IPR001005), Homeodomain-like (InterPro:IPR009057), Myb, DNA-binding (InterPro:IPR014778), Zinc finger, CCHC-type (InterPro:IPR001878), HTH transcriptional regulator, Myb-type, DNA-binding (InterPro:IPR017930), Myb-like DNA-binding domain, SHAQKYF class (InterPro:IPR006447); BEST Arabidopsis thali…	****	PMID:11118137,PMID:16463103,gene:2171518,UniProt:Q9LVS0
Bo2g132350.1	C02_041401163_041403066	0.774045	0.298741	amidase activity	AT4G34880.2	Amidase family	1904	8.44376e-147	79.33	Amidase family protein
Bo2g132360.1	C02_041418831_041420155			integral component of plasma membrane, transport, ammonium transmembrane transporter activity, response to salt stress, plant-type vacuole membrane, methylammonium transmembrane transporter activity, water channel activity, membrane, central vacuole	AT5G47450.1	Aquaporin-like superfamily	1325	3.23083e-131	73.9	tonoplast intrinsic protein 2;3	Tonoplast intrinsic protein, transports ammonium (NH3) and methylammonium across the tonoplast membrane, gene expression shows diurnal regulation and is upregulated by ammonium (NH3).	2	TIP2;3	ATTIP2;3,ARABIDOPSIS THALIANA TONOPLAST INTRINSIC PROTEIN 2;3,DELTA-TIP3,DELTA-TONOPLAST INTRINSIC PROTEIN 3	tonoplast intrinsic protein 2;3	tonoplast intrinsic protein 2;3 (TIP2;3); CONTAINS InterPro DOMAIN/s: Major intrinsic protein, conserved site (InterPro:IPR022357), Aquaporin (InterPro:IPR012269), Major intrinsic protein (InterPro:IPR000425); BEST Arabidopsis thaliana protein match is: tonoplast intrinsic protein 2;2 (TAIR:AT4G17340.1); Has 1807 Blast hits to 1807 proteins in 277 species: Archae - 0; Bacteria - 0; Metazoa - 736;…	****	PMID:16183846,PMID:16235111,gene:3441655,UniProt:Q9FGL2
Bo2g132370.1	C02_041423715_041424130	0.376444	0.130715	molecular_function, mitochondrion, plasma membrane, biological_process	AT5G47455.9	hypothetical protein	416	4.7269e-47	85.6	hypothetical protein
Bo2g132380.1	C02_041425330_041427081		4.09173	molecular_function, mitochondrion, biological_process	AT5G47460.1	Pentatricopeptide repeat (PPR-like) superfamily	1752	0	77.5	Pentatricopeptide repeat (PPR) superfamily protein		8				Pentatricopeptide repeat (PPR) superfamily protein; CONTAINS InterPro DOMAIN/s: Pentatricopeptide repeat (InterPro:IPR002885); BEST Arabidopsis thaliana protein match is: Tetratricopeptide repeat (TPR)-like superfamily protein (TAIR:AT5G09950.1); Has 1807 Blast hits to 1807 proteins in 277 species: Archae - 0; Bacteria - 0; Metazoa - 736; Fungi - 347; Plants - 385; Viruses - 0; Other Eukaryotes -…	*	gene:2168962,UniProt:Q9FGL1
Bo2g132390.1	C02_041427236_041428975			plasma membrane, transport, membrane, integral component of membrane, transmembrane transporter activity	AT5G47470.2	Nodulin 21 -like transporter family	1740	5.56285e-79	74.71	Nodulin MtN21 /EamA-like transporter family protein			UMAMIT7		Usually multiple acids move in and out Transporters 7
Bo2g132400.1	C02_041430354_041431980	4.75951	1.29705	extracellular region, cell wall, plant-type cell wall, pectinesterase activity, cell wall modification, aspartyl esterase activity, pectin catabolic process	AT5G47500.1	Pectin lyase-like superfamily	1627	1.30458e-86	73.7	Pectin lyase-like superfamily protein	predicted to encode a pectin methylesterase	2	PME5		pectin methylesterase 5	Pectin lyase-like superfamily protein; FUNCTIONS IN: pectinesterase activity; INVOLVED IN: cell wall modification; LOCATED IN: endomembrane system, cell wall, plant-type cell wall; EXPRESSED IN: 18 plant structures; EXPRESSED DURING: 12 growth stages; CONTAINS InterPro DOMAIN/s: Pectinesterase, active site (InterPro:IPR018040), Pectin lyase fold/virulence factor (InterPro:IPR011050), Pectinestera…	****	PMID:16622707,gene:2169022,UniProt:Q8LPF3
Bo2g132410.1	C02_041442157_041443433			transporter activity, plasma membrane, transport	AT5G47510.4	Sec14p-like phosphatidylinositol transfer family	1277	2.25011e-25	91.2	Sec14p-like phosphatidylinositol transfer family protein
Bo2g132420.1	C02_041443900_041444648	4.44023	0.708409	GTPase activity, GTP binding, vacuolar membrane, plasma membrane, protein transport	AT5G47520.1	Rab GTPase-like A5A	749	2.8498e-135	74.3	RAB GTPase homolog A5A		1	RABA5a		RAB GTPase homolog A5A	RAB GTPase homolog A5A (RABA5a); FUNCTIONS IN: GTP binding; INVOLVED IN: protein transport, small GTPase mediated signal transduction; LOCATED IN: plasma membrane; EXPRESSED IN: 25 plant structures; EXPRESSED DURING: 15 growth stages; CONTAINS InterPro DOMAIN/s: Ras GTPase (InterPro:IPR001806), Small GTP-binding protein (InterPro:IPR005225), Small GTPase (InterPro:IPR020851), Ras (InterPro:IPR013…	*****	PMID:15060130,PMID:17151019,gene:2169052,UniProt:Q9FGK5
Bo2g132430.1	C02_041447559_041448287			nucleus, multicellular organism development	AT2G33830.1	Dof-type zinc finger DNA-binding family	729	0.00228848	93.17	Dormancy/auxin associated family protein		2		AtDRM2,DRM2,dormancy associated gene 2		Dormancy/auxin associated family protein; CONTAINS InterPro DOMAIN/s: Dormancyauxin associated (InterPro:IPR008406); BEST Arabidopsis thaliana protein match is: dormancy-associated protein-like 1 (TAIR:AT1G28330.1); Has 171 Blast hits to 171 proteins in 47 species: Archae - 0; Bacteria - 0; Metazoa - 0; Fungi - 0; Plants - 171; Viruses - 0; Other Eukaryotes - 0 (source: NCBI BLink).	****	gene:2057583,UniProt:Q8RYC4
Bo2g132440.1	C02_041450139_041451634		6.1605	plasma membrane, multicellular organism development, membrane, integral component of membrane, metal ion binding, oxidation-reduction process	AT5G47530.1	Auxin-responsive family	1496	0	76.67	Auxin-responsive family protein		2				Auxin-responsive family protein; CONTAINS InterPro DOMAIN/s: Cytochrome b561, eukaryote (InterPro:IPR004877), Uncharacterised conserved protein UCP037471 (InterPro:IPR017214), Protein of unknown function DUF568, DOMON-like (InterPro:IPR007613), DOMON related (InterPro:IPR005018), Cytochrome b561/ferric reductase transmembrane (InterPro:IPR006593); BEST Arabidopsis thaliana protein match is: Auxin…	****	PMID:10080694,gene:2168947,UniProt:Q9FGK4
Bo2g132450.1	C02_041452101_041454184	4.81886	0.131083	cytoplasm, biological_process	AT5G47540.1	Mo25 family	2084	7.63006e-53	77.75	Mo25 family protein		2				Mo25 family protein; FUNCTIONS IN: binding; INVOLVED IN: biological_process unknown; EXPRESSED IN: 24 plant structures; EXPRESSED DURING: 15 growth stages; CONTAINS InterPro DOMAIN/s: Mo25-like (InterPro:IPR013878), Armadillo-type fold (InterPro:IPR016024); BEST Arabidopsis thaliana protein match is: Mo25 family protein (TAIR:AT4G17270.1); Has 570 Blast hits to 568 proteins in 189 species: Archae…	****	gene:2168957,UniProt:Q9FGK3
Bo2g132460.1	C02_041462744_041463893			cellular_component, hydrolase activity, acting on ester bonds	AT2G13770.1	nuclease	1150	7.53872e-12	71	nuclease		2				CONTAINS InterPro DOMAIN/s: Putative harbinger transposase-derived nuclease (InterPro:IPR006912); Has 451 Blast hits to 352 proteins in 33 species: Archae - 0; Bacteria - 0; Metazoa - 28; Fungi - 8; Plants - 388; Viruses - 0; Other Eukaryotes - 27 (source: NCBI BLink).	****	gene:2040445,UniProt:Q1PF74
Bo2g132470.1	C02_041464784_041465391			cysteine-type endopeptidase inhibitor activity, extracellular region, cell wall, defense response, positive regulation of seed germination, cellular response to heat	AT5G47550.1	Cystatin monellin superfamily	608	2.3006e-59	73	Cystatin/monellin superfamily protein		1				Cystatin/monellin superfamily protein; FUNCTIONS IN: cysteine-type endopeptidase inhibitor activity; INVOLVED IN: biological_process unknown; LOCATED IN: cell wall; EXPRESSED IN: 24 plant structures; EXPRESSED DURING: 15 growth stages; CONTAINS InterPro DOMAIN/s: Proteinase inhibitor I25, cystatin (InterPro:IPR000010), Proteinase inhibitor I25, cystatin, conserved region (InterPro:IPR020381); BES…	*****	PMID:15593128,gene:2168972,UniProt:Q41916
Bo2g132480.1	C02_041467465_041468714			cell, vacuole, vacuolar membrane, sodium ion transport, dicarboxylic acid transport, malate transmembrane transporter activity, malate transport, integral component of membrane, sodium:dicarboxylate symporter activity, regulation of intracellular pH	AT5G47560.1	tonoplast dicarboxylate transporter	1250	0	86	tonoplast dicarboxylate transporter	Encodes a tonoplast malate/fumarate transporter.	2	TDT	ATSDAT,ATTDT,TONOPLAST DICARBOXYLATE TRANSPORTER	tonoplast dicarboxylate transporter	tonoplast dicarboxylate transporter (TDT); CONTAINS InterPro DOMAIN/s: Sodium/sulphate symporter (InterPro:IPR001898); Has 1807 Blast hits to 1807 proteins in 277 species: Archae - 0; Bacteria - 0; Metazoa - 736; Fungi - 347; Plants - 385; Viruses - 0; Other Eukaryotes - 339 (source: NCBI BLink).	****	PMID:15728336,PMID:18005230,PMID:18798873,gene:2168987,UniProt:Q8LG88
Bo2g133480.1	C02_041472251_041472777			cell, vacuole, vacuolar membrane, sodium ion transport, dicarboxylic acid transport, malate transmembrane transporter activity, malate transport, integral component of membrane, sodium:dicarboxylate symporter activity, regulation of intracellular pH	AT5G47560.1	tonoplast dicarboxylate transporter	527	4.34052e-150	86	tonoplast dicarboxylate transporter	Encodes a tonoplast malate/fumarate transporter.	2	TDT	ATSDAT,ATTDT,TONOPLAST DICARBOXYLATE TRANSPORTER	tonoplast dicarboxylate transporter	tonoplast dicarboxylate transporter (TDT); CONTAINS InterPro DOMAIN/s: Sodium/sulphate symporter (InterPro:IPR001898); Has 1807 Blast hits to 1807 proteins in 277 species: Archae - 0; Bacteria - 0; Metazoa - 736; Fungi - 347; Plants - 385; Viruses - 0; Other Eukaryotes - 339 (source: NCBI BLink).	****	PMID:15728336,PMID:18005230,PMID:18798873,gene:2168987,UniProt:Q8LG88
Bo2g133490.1	C02_041475993_041477359	1.04548	0.116272	molecular_function, mitochondrial respiratory chain complex I, integral component of membrane, oxidation-reduction process	AT5G47570.1	NADH dehydrogenase ubiquinone 1 beta subcomplex subunit	1367	8.98216e-50	92	NADH dehydrogenase ubiquinone 1 beta subcomplex subunit		3				unknown protein; Has 30201 Blast hits to 17322 proteins in 780 species: Archae - 12; Bacteria - 1396; Metazoa - 17338; Fungi - 3422; Plants - 5037; Viruses - 0; Other Eukaryotes - 2996 (source: NCBI BLink).	****	PMID:18189341,gene:2169002,UniProt:Q9FGK0
Bo2g133500.1	C02_041478277_041478798	1.05864	0.101584	nucleus, zinc ion binding, integral component of membrane, protein ubiquitination, metal ion binding	AT5G47610.1	RING U-box superfamily	522	3.09407e-139	73.67	RING/U-box superfamily protein		4				RING/U-box superfamily protein; FUNCTIONS IN: zinc ion binding; EXPRESSED IN: 17 plant structures; EXPRESSED DURING: 12 growth stages; CONTAINS InterPro DOMAIN/s: Zinc finger, RING-type (InterPro:IPR001841), Zinc finger, C3HC4 RING-type (InterPro:IPR018957); BEST Arabidopsis thaliana protein match is: RING/U-box superfamily protein (TAIR:AT4G17245.1); Has 1807 Blast hits to 1807 proteins in 277 s…	***	gene:2169062,UniProt:Q9FGJ6
Bo2g133510.1	C02_041479396_041481732	1.16019	1.15656	RNA binding, biological_process	AT5G47620.3	RNA-binding (RRM RBD RNP motifs) family	2337	0	77.7	RNA-binding (RRM/RBD/RNP motifs) family protein		2				RNA-binding (RRM/RBD/RNP motifs) family protein; FUNCTIONS IN: RNA binding, nucleotide binding, nucleic acid binding; INVOLVED IN: biological_process unknown; LOCATED IN: cellular_component unknown; EXPRESSED IN: 24 plant structures; EXPRESSED DURING: 15 growth stages; CONTAINS InterPro DOMAIN/s: RNA recognition motif, RNP-1 (InterPro:IPR000504), Nucleotide-binding, alpha-beta plait (InterPro:IPR…	****	gene:1006229340,UniProt:F4JYK7
[truncated: 27 more rows]

## Sheet: BnC07_0238
bn_gene	loc	snp (-log10P)	gem (-log10P)	GO enrichment analysis	at_gene	at_description	length	e-value	sim_mean	note	curator_summary	conf_class	symbol	Alias	full_name	computational_description	conf_rating	Dbxref
[truncated: 57 more rows]

[truncated: 2 more sheets: BnC07_0421, candidate genes]
