# Supplementary material for: Analysing the genetic architecture of clubroot resistance variation in Brassica napus by associative transcriptomics
Source: Mol Breed. 2019 Jul 20;39(8):112. doi: 10.1007/s11032-019-1021-4 (PMC6647481; doi:10.1007/s11032-019-1021-4)
Supplement: Supplementary file 8 — Gene expression markers showing association with variation in DI: Supplemental_Table_3_DI_associated_regions_based_on_GEMs.xlsx (XLSX 23 kb) [file 11032_2019_1021_MOESM8_ESM.xlsx]

## Sheet: info
Analysing the genetic architecture of clubroot resistance variation in Brassica napus by Associative Transcriptomics; Molecular Breeding; Ondrej Hejna(1,2), Lenka Havlickova(2), Zhesi He(2), Ian Bancroft(2), Vladislav Curn(1); 1 Biotechnological centre, Faculty of Agriculture, University of South Bohemia, Studentska 1668, Ceske Budejovice, Czech Republic, České Budějovice, Czech Republic, 2 Depar…
Description:
genes log10p 3.5+	Genes with -log10P greater than 3.5
candidate genes	Selected candidated genes according described metodology

## Sheet: genes log10p 3.5+
bn_gene	loc	gem (-log10P)	GO enrichment analysis	at_gene	at_description	length	e-value	sim_mean	note	curator_summary	conf_class	symbol	Alias	full_name	computational_description	conf_rating	Dbxref
Bo5g110070.1	C05_034251852_034253475	4.50263	monooxygenase activity, iron ion binding, gravitropism, positive gravitropism, endomembrane system, membrane, integral component of membrane, oxidoreductase activity, acting on paired donors, with incorporation or reduction of molecular oxygen, oxidoreductase activity, acting on paired donors, with incorporation or reduction of molecular oxygen, NAD(P)H as one donor, and incorporation of one atom…	AT3G20130.1	cytochrome P450, family 705, subfamily A, polypeptide 18	1624	0	76.4	cytochrome P450, family 705, subfamily A, polypeptide 22	Encodes a member of the CYP705A family of cytochrome P450 enzymes. Mutants show altered gravitropic responses.	2	CYP705A22	GPS1,gravity persistence signal 1	cytochrome P450, family 705, subfamily A, polypeptide 22	cytochrome P450, family 705, subfamily A, polypeptide 22 (CYP705A22); FUNCTIONS IN: electron carrier activity, monooxygenase activity, iron ion binding, oxygen binding, heme binding; INVOLVED IN: oxidation reduction; LOCATED IN: endomembrane system; EXPRESSED IN: root, carpel; EXPRESSED DURING: petal differentiation and expansion stage; CONTAINS InterPro DOMAIN/s: Cytochrome P450 (InterPro:IPR001…	****	gene:2087614,UniProt:Q9LJY5
Cab031551.1	A05_020652555_020650836	4.37722	monooxygenase activity, iron ion binding, gravitropism, positive gravitropism, endomembrane system, membrane, integral component of membrane, oxidoreductase activity, acting on paired donors, with incorporation or reduction of molecular oxygen, oxidoreductase activity, acting on paired donors, with incorporation or reduction of molecular oxygen, NAD(P)H as one donor, and incorporation of one atom…	AT3G20130.2	cytochrome P450, family 705, subfamily A, polypeptide 15	1720	3.6946e-138	79	cytochrome P450, family 705, subfamily A, polypeptide 22	Encodes a member of the CYP705A family of cytochrome P450 enzymes. Mutants show altered gravitropic responses.	3	CYP705A22	GPS1,gravity persistence signal 1	cytochrome P450, family 705, subfamily A, polypeptide 22	cytochrome P450, family 705, subfamily A, polypeptide 22 (CYP705A22); FUNCTIONS IN: electron carrier activity, monooxygenase activity, iron ion binding, oxygen binding, heme binding; INVOLVED IN: oxidation reduction; LOCATED IN: endomembrane system; EXPRESSED IN: root, carpel; EXPRESSED DURING: petal differentiation and expansion stage; CONTAINS InterPro DOMAIN/s: Cytochrome P450 (InterPro:IPR001…	****	gene:4010712605,UniProt:A8MQL2
BnaC09g21650D	C09_022884144_022883677.001	4.30099	nucleic acid binding, cytoplasm, protein folding	AT5G23590.1	RNA-directed DNA polymerase (reverse transcriptase)-related family	16427	1.17002e-111	74.7	DNAJ heat shock N-terminal domain-containing protein		2				DNAJ heat shock N-terminal domain-containing protein; FUNCTIONS IN: unfolded protein binding, heat shock protein binding, nucleic acid binding; INVOLVED IN: protein folding; LOCATED IN: cellular_component unknown; EXPRESSED IN: male gametophyte; EXPRESSED DURING: M germinated pollen stage; CONTAINS InterPro DOMAIN/s: Molecular chaperone, heat shock protein, Hsp40, DnaJ (InterPro:IPR015609), RNA r…	****	gene:2171735,UniProt:Q8L7M3
Bo6rg099860.1	C06_031840423_031842612	4.27755	biological_process, 5'-nucleotidase activity, chloroplast, chloroplast stroma	AT5G48960.1	HAD-superfamily hydrolase, subfamily IG, 5 -nucleotidase	2190	3.1921e-45	89	HAD-superfamily hydrolase, subfamily IG, 5'-nucleotidase		2				HAD-superfamily hydrolase, subfamily IG, 5'-nucleotidase; FUNCTIONS IN: 5'-nucleotidase activity; INVOLVED IN: biological_process unknown; LOCATED IN: chloroplast, chloroplast stroma; EXPRESSED IN: 23 plant structures; EXPRESSED DURING: 13 growth stages; CONTAINS InterPro DOMAIN/s: HAD-superfamily hydrolase, subfamily IG, 5'-nucleotidase (InterPro:IPR008380); BEST Arabidopsis thaliana protein mat…	****	PMID:18431481,PMID:16207701,gene:2154363,UniProt:F4K3A9
Bo5g110030.1	C05_034205564_034211774	4.25297	tricyclic triterpenoid biosynthetic process, triterpenoid biosynthetic process, lyase activity, intramolecular transferase activity, arabidiol synthase activity	AT4G15340.2	pentacyclic triterpene synthase 1	6211	1.18413e-106	76.2	pentacyclic triterpene synthase 1			PEN1	04C11,ATPEN1,pentacyclic triterpene synthase 1	pentacyclic triterpene synthase 1
BnaA10g08980D	A10_009436553_009434883.001	4.09917	nucleotide binding, GTPase activity, GTP binding, cytoplasm, nitrogen compound metabolic process, membrane, nickel cation binding, positive regulation of catalytic activity, metal ion binding, positive regulation of urease activity	AT2G34470.2	RNI-like superfamily	1453	1.02067e-55	80.3	urease accessory protein G	Encodes a urease accessory protein which is essential for the activation of plant urease.	2	UREG	PSKF109	urease accessory protein G	urease accessory protein G (UREG); FUNCTIONS IN: nickel ion binding, nucleotide binding, metal ion binding, ATP binding; INVOLVED IN: nitrogen compound metabolic process, positive regulation of metalloenzyme activity; LOCATED IN: membrane; EXPRESSED IN: 22 plant structures; EXPRESSED DURING: 13 growth stages; CONTAINS InterPro DOMAIN/s: Urease accessory protein UreG (InterPro:IPR004400), [NiFe]-h…	****	PMID:17432890,gene:1009021500,UniProt:F4IHW4
Bo6rg078020.1	C06_023467553_023469220	4.08379	helicase activity, nucleus, biological_process	AT3G61700.2	helicase with zinc finger	1668	7.92257e-39	79.33	helicase with zinc finger protein		2				Plant protein 1589 of unknown function; FUNCTIONS IN: molecular_function unknown; INVOLVED IN: biological_process unknown; LOCATED IN: cellular_component unknown; EXPRESSED IN: 20 plant structures; EXPRESSED DURING: 13 growth stages; CONTAINS InterPro DOMAIN/s: Conserved hypothetical protein CHP01589, plant (InterPro:IPR006476); BEST Arabidopsis thaliana protein match is: Plant protein 1589 of un…	****	gene:4010712788,UniProt:A8MQR1
Cab012755.1	A07_018538192_018539483	4.01274	DNA binding, transcription factor activity, sequence-specific DNA binding, protein binding, nucleus, cytoplasm, transcription, DNA-templated, regulation of transcription, DNA-templated, cytokinin-activated signaling pathway, embryo development ending in seed dormancy, ethylene-activated signaling pathway, sequence-specific DNA binding, leaf development, cotyledon development	AT3G61630.1	cytokinin response factor 2	1292	9.03674e-94	73.6	cytokinin response factor 6	CRF6 encodes one of the six cytokinin response factors. CRF5 belongs to the AP2/ERF superfamily of the transcriptional factors. CRF proteins rapidly relocalize to the nucleus in response to cytokinin. Analysis of loos-of-function mutants revealed that the CRFs function redundantly to regulate the development of embryos, cotyledons and leaves.	1	CRF6		cytokinin response factor 6	cytokinin response factor 6 (CRF6); CONTAINS InterPro DOMAIN/s: DNA-binding, integrase-type (InterPro:IPR016177), Pathogenesis-related transcriptional factor/ERF, DNA-binding (InterPro:IPR001471); BEST Arabidopsis thaliana protein match is: cytokinin response factor 5 (TAIR:AT2G46310.1); Has 5693 Blast hits to 5625 proteins in 245 species: Archae - 0; Bacteria - 0; Metazoa - 0; Fungi - 0; Plants …	*****	PMID:11118137,PMID:16280546,PMID:16407444,gene:2076719,UniProt:Q9M374
Bo8g051310.1	C08_017187469_017189753	3.84129	cellular_component, S-adenosylmethionine-dependent methyltransferase activity, seed germination, gibberellin carboxyl-O-methyltransferase activity, methylation, seed development	AT4G26420.2	S-adenosyl-L-methionine-dependent methyltransferases superfamily	2285	2.5575e-78	80.8	S-adenosyl-L-methionine-dependent methyltransferases superfamily protein	A member of the Arabidopsis SABATH methyltransferase gene family. Encodes GAMT1, a methyltransferase that uses S-adenosine-L-methionine (SAM) as a methyl donor to methylate the carboxyl group of GAs, resulting in the methyl esters of GAs (MeGAs). Expressed most highly in the siliques during seed development.	2	GAMT1			GAMT1; CONTAINS InterPro DOMAIN/s: SAM dependent carboxyl methyltransferase (InterPro:IPR005299); BEST Arabidopsis thaliana protein match is: gibberellic acid methyltransferase 2 (TAIR:AT5G56300.1); Has 30201 Blast hits to 17322 proteins in 780 species: Archae - 12; Bacteria - 1396; Metazoa - 17338; Fungi - 3422; Plants - 5037; Viruses - 0; Other Eukaryotes - 2996 (source: NCBI BLink).	****	gene:4515101948,UniProt:F4JUY5-2
Bo2g116540.1	C02_035833824_035835083	3.78304	endoplasmic reticulum membrane, auxin:proton symporter activity, response to auxin, auxin-activated signaling pathway, auxin polar transport, integral component of membrane, transmembrane transport	AT1G76530.1	Auxin efflux carrier family	1260	0.59609	89	Auxin efflux carrier family protein		6		PILS4,PIN-LIKES 4		Auxin efflux carrier family protein; FUNCTIONS IN: auxin:hydrogen symporter activity; INVOLVED IN: auxin polar transport, transmembrane transport; LOCATED IN: endomembrane system, integral to membrane; EXPRESSED IN: 13 plant structures; EXPRESSED DURING: 7 growth stages; CONTAINS InterPro DOMAIN/s: Auxin efflux carrier (InterPro:IPR004776); BEST Arabidopsis thaliana protein match is: Auxin efflux…	**	gene:2011745,UniProt:Q9C9K4
BnaC06g18100D	C06_023462177_023461342	3.77187	molecular_function, mitochondrion, biological_process	AT5G37570.2	Pentatricopeptide repeat (PPR-like) superfamily	2514	0.00810002	90.9	Pentatricopeptide repeat (PPR-like) superfamily protein								UniProt:Q9FHR3
Bo7g050230.1	C07_018480802_018482817	3.72693	nucleotide binding, GTPase activity, GTP binding, cytoplasm, nitrogen compound metabolic process, membrane, nickel cation binding, positive regulation of catalytic activity, metal ion binding, positive regulation of urease activity	AT2G34470.2	RNI-like superfamily	2016	5.30753e-61	81.7	urease accessory protein G	Encodes a urease accessory protein which is essential for the activation of plant urease.	2	UREG	PSKF109	urease accessory protein G	urease accessory protein G (UREG); FUNCTIONS IN: nickel ion binding, nucleotide binding, metal ion binding, ATP binding; INVOLVED IN: nitrogen compound metabolic process, positive regulation of metalloenzyme activity; LOCATED IN: membrane; EXPRESSED IN: 22 plant structures; EXPRESSED DURING: 13 growth stages; CONTAINS InterPro DOMAIN/s: Urease accessory protein UreG (InterPro:IPR004400), [NiFe]-h…	****	PMID:17432890,gene:1009021500,UniProt:F4IHW4
Bo4g019700.1	C04_002571490_002572858	3.68428	nucleus, biological_process	AT2G43260.2	F-box and associated interaction domains-containing	1369	1.1639e-168	70.9	F-box and associated interaction domains-containing protein
Bo6rg104050.1	C06_032675195_032677913	3.63115	cytoplasm, 7S RNA binding	AT1G67680.1	SRP72 RNA-binding domain-containing	2719	0	86.5	SRP72 RNA-binding domain-containing protein		2				SRP72 RNA-binding domain; FUNCTIONS IN: 7S RNA binding; INVOLVED IN: SRP-dependent cotranslational protein targeting to membrane; LOCATED IN: signal recognition particle; EXPRESSED IN: male gametophyte, pollen tube; EXPRESSED DURING: L mature pollen stage, M germinated pollen stage; CONTAINS InterPro DOMAIN/s: Signal recognition particle, SRP72 subunit, RNA-binding (InterPro:IPR013699); BEST Arab…	****	PMID:21166475,gene:2008609,UniProt:Q9FXD4
BnaC03g30400D	C03_020326618_020326300.001	3.58703	RNA binding, biological_process	AT5G47620.2	RNA-binding (RRM RBD RNP motifs) family	3486	1.9067e-12	77	RNA-binding (RRM/RBD/RNP motifs) family protein		2				RNA-binding (RRM/RBD/RNP motifs) family protein; FUNCTIONS IN: RNA binding, nucleotide binding, nucleic acid binding; INVOLVED IN: biological_process unknown; LOCATED IN: cellular_component unknown; EXPRESSED IN: 24 plant structures; EXPRESSED DURING: 15 growth stages; CONTAINS InterPro DOMAIN/s: RNA recognition motif, RNP-1 (InterPro:IPR000504), Nucleotide-binding, alpha-beta plait (InterPro:IPR…	****	gene:1005715887,UniProt:Q8VZ63
Bo5g025700.1	C05_008943662_008945020	3.56638	Golgi membrane, endosome, Golgi apparatus, trans-Golgi network, xyloglucan biosynthetic process, xyloglucan metabolic process, integral component of membrane, transferase activity, transferase activity, transferring glycosyl groups, transferase activity, transferring hexosyl groups, xyloglucan 6-xylosyltransferase activity, UDP-xylosyltransferase activity	AT1G18690.4	Galactosyl transferase GMA12 MNN10 family	1359	0	79.1	Galactosyl transferase GMA12/MNN10 family protein			XXT4		xyloglucan xylosyltransferase 4			UniProt:Q9M9U0
Bo9g142300.1	C09_043139765_043140987	3.56034	mRNA binding, protein binding, nucleus, mRNA cleavage, mRNA processing, embryo sac development, gene silencing by RNA, RNA 3'-end processing, antisense RNA metabolic process, negative regulation of transcription, DNA-templated, regulation of gene silencing	AT1G17760.1	Tetratricopeptide repeat (TPR)-like superfamily	1223	1.0426e-54	83.5	Tetratricopeptide repeat (TPR)-like superfamily protein	Encodes a homolog of the mammalian protein CstF77, a polyadenylation factor subunit. RNA 3%26#8242;-end%E2%80%93processing factor of antisense FLC transcript. Mediates silencing of the floral repressor gene FLC.	1	CSTF77			CSTF77; FUNCTIONS IN: protein binding, mRNA binding, transcription repressor activity; INVOLVED IN: RNA 3'-end processing, mRNA processing, embryo sac development; LOCATED IN: intracellular, nucleus; EXPRESSED IN: 23 plant structures; EXPRESSED DURING: 12 growth stages; CONTAINS InterPro DOMAIN/s: RNA-processing protein, HAT helix (InterPro:IPR003107), Tetratricopeptide-like helical (InterPro:IPR…	*****	PMID:12379796,gene:2007972,UniProt:Q8GUP1
Bo4g173160.1	C04_045874451_045877442	3.55675	endonucleolytic cleavage involved in rRNA processing, nucleic acid binding, DNA binding, mRNA binding, nucleolus, mitochondrion, rRNA processing, leaf vascular tissue pattern formation, cotyledon vascular tissue pattern formation, ribosome biogenesis, root development, leaf development, shoot system development, petal vascular tissue pattern formation, sepal vascular tissue pattern formation	AT1G48920.1	RNA-binding (RRM RBD RNP motifs) family	2992	1.03127e-08	72.67	nucleolin like 1	Encodes ATNUC-L1 (NUCLEOLIN LIKE 1), the predominant form of the two nucleolin proteins found in Arabidopsis. This protein is involved in rRNA processing, ribosome biosynthesis, and vascular pattern formation. PARL1 localizes to the nucleolus and parl1 mutants accumulate elevated levels of the unspliced 35S pre-rRNA. parl1 mutants also have defects in cotyledon, leaf, sepal, and petal vein patter…	2	NUC-L1	ATNUC-L1,nucleolin like 1,NUC1,nucleolin 1,PARL1,PARALLEL 1	nucleolin like 1	nucleolin like 1 (NUC-L1); FUNCTIONS IN: nucleotide binding, nucleic acid binding; INVOLVED IN: in 12 processes; LOCATED IN: nucleolus; EXPRESSED IN: 33 plant structures; EXPRESSED DURING: 13 growth stages; CONTAINS InterPro DOMAIN/s: RNA recognition motif, RNP-1 (InterPro:IPR000504), Nucleotide-binding, alpha-beta plait (InterPro:IPR012677); BEST Arabidopsis thaliana protein match is: nucleolin …	****	PMID:15496452,PMID:21166475,gene:2028450,UniProt:Q9FVQ1
BnaA05g10610D	A05_006830438_006827611.001	3.55064	nucleus	AT2G33000.1	ubiquitin-associated (UBA) TS-N domain-containing	934	2.42356e-42	71.67	ubiquitin-associated (UBA)/TS-N domain-containing protein-like protein		1				ubiquitin-associated (UBA)/TS-N domain-containing protein-related; CONTAINS InterPro DOMAIN/s: UBA-like (InterPro:IPR009060); BEST Arabidopsis thaliana protein match is: Ubiquitin-associated (UBA) protein (TAIR:AT2G33010.1); Has 21 Blast hits to 10 proteins in 3 species: Archae - 0; Bacteria - 0; Metazoa - 1; Fungi - 0; Plants - 20; Viruses - 0; Other Eukaryotes - 0 (source: NCBI BLink).	*****	gene:2046539,UniProt:F4IUT4
Bo8g081140.1	C08_027508083_027509422	3.47595	molecular_function, nucleus, biological_process	AT3G51940.2	oxidoreductase transition metal ion-binding	1340	0	69.5	oxidoreductase/transition metal ion-binding protein
Cab017845.1	A09_022634254_022640222	3.46166	core promoter sequence-specific DNA binding, transcriptional activator activity, RNA polymerase II transcription regulatory region sequence-specific binding, DNA binding, transcription factor activity, sequence-specific DNA binding, protein binding, nucleus, regulation of transcription, DNA-templated, transcription from RNA polymerase II promoter, cuticle development, protein dimerization activity	AT1G35460.2	basic helix-loop-helix (bHLH) DNA-binding superfamily	5969	1.38608e-105	82.2	basic helix-loop-helix (bHLH) DNA-binding superfamily protein			FBH1		FLOWERING BHLH 1

## Sheet: candidate genes
bn_gene	loc	gem (-log10P)	GO enrichment analysis	at_gene	at_description	length	e-value	sim_mean	note	curator_summary	conf_class	symbol	Alias	full_name	computational_description	conf_rating	Dbxref
BnaA05g10610D	A05_006830438_006827611.001	3.55064	nucleus	AT2G33000.1	ubiquitin-associated (UBA) TS-N domain-containing	934	2.42356e-42	71.67	ubiquitin-associated (UBA)/TS-N domain-containing protein-like protein		1				ubiquitin-associated (UBA)/TS-N domain-containing protein-related; CONTAINS InterPro DOMAIN/s: UBA-like (InterPro:IPR009060); BEST Arabidopsis thaliana protein match is: Ubiquitin-associated (UBA) protein (TAIR:AT2G33010.1); Has 21 Blast hits to 10 proteins in 3 species: Archae - 0; Bacteria - 0; Metazoa - 1; Fungi - 0; Plants - 20; Viruses - 0; Other Eukaryotes - 0 (source: NCBI BLink).	*****	gene:2046539,UniProt:F4IUT4
Cab017845.1	A09_022634254_022640222	3.46166	core promoter sequence-specific DNA binding, transcriptional activator activity, RNA polymerase II transcription regulatory region sequence-specific binding, DNA binding, transcription factor activity, sequence-specific DNA binding, protein binding, nucleus, regulation of transcription, DNA-templated, transcription from RNA polymerase II promoter, cuticle development, protein dimerization activity	AT1G35460.2	basic helix-loop-helix (bHLH) DNA-binding superfamily	5969	1.38608e-105	82.2	basic helix-loop-helix (bHLH) DNA-binding superfamily protein			FBH1		FLOWERING BHLH 1
Cab012755.1	A07_018538192_018539483	4.01274	DNA binding, transcription factor activity, sequence-specific DNA binding, protein binding, nucleus, cytoplasm, transcription, DNA-templated, regulation of transcription, DNA-templated, cytokinin-activated signaling pathway, embryo development ending in seed dormancy, ethylene-activated signaling pathway, sequence-specific DNA binding, leaf development, cotyledon development	AT3G61630.1	cytokinin response factor 2	1292	9.03674e-94	73.6	cytokinin response factor 6	CRF6 encodes one of the six cytokinin response factors. CRF5 belongs to the AP2/ERF superfamily of the transcriptional factors. CRF proteins rapidly relocalize to the nucleus in response to cytokinin. Analysis of loos-of-function mutants revealed that the CRFs function redundantly to regulate the development of embryos, cotyledons and leaves.	1	CRF6		cytokinin response factor 6	cytokinin response factor 6 (CRF6); CONTAINS InterPro DOMAIN/s: DNA-binding, integrase-type (InterPro:IPR016177), Pathogenesis-related transcriptional factor/ERF, DNA-binding (InterPro:IPR001471); BEST Arabidopsis thaliana protein match is: cytokinin response factor 5 (TAIR:AT2G46310.1); Has 5693 Blast hits to 5625 proteins in 245 species: Archae - 0; Bacteria - 0; Metazoa - 0; Fungi - 0; Plants …	*****	PMID:11118137,PMID:16280546,PMID:16407444,gene:2076719,UniProt:Q9M374
BnaA10g08980D	A10_009436553_009434883.001	4.09917	nucleotide binding, GTPase activity, GTP binding, cytoplasm, nitrogen compound metabolic process, membrane, nickel cation binding, positive regulation of catalytic activity, metal ion binding, positive regulation of urease activity	AT2G34470.2	RNI-like superfamily	1453	1.02067e-55	80.3	urease accessory protein G	Encodes a urease accessory protein which is essential for the activation of plant urease.	2	UREG	PSKF109	urease accessory protein G	urease accessory protein G (UREG); FUNCTIONS IN: nickel ion binding, nucleotide binding, metal ion binding, ATP binding; INVOLVED IN: nitrogen compound metabolic process, positive regulation of metalloenzyme activity; LOCATED IN: membrane; EXPRESSED IN: 22 plant structures; EXPRESSED DURING: 13 growth stages; CONTAINS InterPro DOMAIN/s: Urease accessory protein UreG (InterPro:IPR004400), [NiFe]-h…	****	PMID:17432890,gene:1009021500,UniProt:F4IHW4
Bo2g116540.1	C02_035833824_035835083	3.78304	endoplasmic reticulum membrane, auxin:proton symporter activity, response to auxin, auxin-activated signaling pathway, auxin polar transport, integral component of membrane, transmembrane transport	AT1G76530.1	Auxin efflux carrier family	1260	0.59609	89	Auxin efflux carrier family protein		6		PILS4,PIN-LIKES 4		Auxin efflux carrier family protein; FUNCTIONS IN: auxin:hydrogen symporter activity; INVOLVED IN: auxin polar transport, transmembrane transport; LOCATED IN: endomembrane system, integral to membrane; EXPRESSED IN: 13 plant structures; EXPRESSED DURING: 7 growth stages; CONTAINS InterPro DOMAIN/s: Auxin efflux carrier (InterPro:IPR004776); BEST Arabidopsis thaliana protein match is: Auxin efflux…	**	gene:2011745,UniProt:Q9C9K4
BnaC03g30400D	C03_020326618_020326300.001	3.58703	RNA binding, biological_process	AT5G47620.2	RNA-binding (RRM RBD RNP motifs) family	3486	1.9067e-12	77	RNA-binding (RRM/RBD/RNP motifs) family protein		2				RNA-binding (RRM/RBD/RNP motifs) family protein; FUNCTIONS IN: RNA binding, nucleotide binding, nucleic acid binding; INVOLVED IN: biological_process unknown; LOCATED IN: cellular_component unknown; EXPRESSED IN: 24 plant structures; EXPRESSED DURING: 15 growth stages; CONTAINS InterPro DOMAIN/s: RNA recognition motif, RNP-1 (InterPro:IPR000504), Nucleotide-binding, alpha-beta plait (InterPro:IPR…	****	gene:1005715887,UniProt:Q8VZ63
Bo5g025700.1	C05_008943662_008945020	3.56638	Golgi membrane, endosome, Golgi apparatus, trans-Golgi network, xyloglucan biosynthetic process, xyloglucan metabolic process, integral component of membrane, transferase activity, transferase activity, transferring glycosyl groups, transferase activity, transferring hexosyl groups, xyloglucan 6-xylosyltransferase activity, UDP-xylosyltransferase activity	AT1G18690.4	Galactosyl transferase GMA12 MNN10 family	1359	0	79.1	Galactosyl transferase GMA12/MNN10 family protein			XXT4		xyloglucan xylosyltransferase 4			UniProt:Q9M9U0
Bo6rg099860.1	C06_031840423_031842612	4.27755	biological_process, 5'-nucleotidase activity, chloroplast, chloroplast stroma	AT5G48960.1	HAD-superfamily hydrolase, subfamily IG, 5 -nucleotidase	2190	3.1921e-45	89	HAD-superfamily hydrolase, subfamily IG, 5'-nucleotidase		2				HAD-superfamily hydrolase, subfamily IG, 5'-nucleotidase; FUNCTIONS IN: 5'-nucleotidase activity; INVOLVED IN: biological_process unknown; LOCATED IN: chloroplast, chloroplast stroma; EXPRESSED IN: 23 plant structures; EXPRESSED DURING: 13 growth stages; CONTAINS InterPro DOMAIN/s: HAD-superfamily hydrolase, subfamily IG, 5'-nucleotidase (InterPro:IPR008380); BEST Arabidopsis thaliana protein mat…	****	PMID:18431481,PMID:16207701,gene:2154363,UniProt:F4K3A9
Bo7g050230.1	C07_018480802_018482817	3.72693	nucleotide binding, GTPase activity, GTP binding, cytoplasm, nitrogen compound metabolic process, membrane, nickel cation binding, positive regulation of catalytic activity, metal ion binding, positive regulation of urease activity	AT2G34470.2	RNI-like superfamily	2016	5.30753e-61	81.7	urease accessory protein G	Encodes a urease accessory protein which is essential for the activation of plant urease.	2	UREG	PSKF109	urease accessory protein G	urease accessory protein G (UREG); FUNCTIONS IN: nickel ion binding, nucleotide binding, metal ion binding, ATP binding; INVOLVED IN: nitrogen compound metabolic process, positive regulation of metalloenzyme activity; LOCATED IN: membrane; EXPRESSED IN: 22 plant structures; EXPRESSED DURING: 13 growth stages; CONTAINS InterPro DOMAIN/s: Urease accessory protein UreG (InterPro:IPR004400), [NiFe]-h…	****	PMID:17432890,gene:1009021500,UniProt:F4IHW4
Bo8g081140.1	C08_027508083_027509422	3.47595	molecular_function, nucleus, biological_process	AT3G51940.2	oxidoreductase transition metal ion-binding	1340	0	69.5	oxidoreductase/transition metal ion-binding protein
BnaC09g21650D	C09_022884144_022883677.001	4.30099	nucleic acid binding, cytoplasm, protein folding	AT5G23590.1	RNA-directed DNA polymerase (reverse transcriptase)-related family	16427	1.17002e-111	74.7	DNAJ heat shock N-terminal domain-containing protein		2				DNAJ heat shock N-terminal domain-containing protein; FUNCTIONS IN: unfolded protein binding, heat shock protein binding, nucleic acid binding; INVOLVED IN: protein folding; LOCATED IN: cellular_component unknown; EXPRESSED IN: male gametophyte; EXPRESSED DURING: M germinated pollen stage; CONTAINS InterPro DOMAIN/s: Molecular chaperone, heat shock protein, Hsp40, DnaJ (InterPro:IPR015609), RNA r…	****	gene:2171735,UniProt:Q8L7M3
Bo9g142300.1	C09_043139765_043140987	3.56034	mRNA binding, protein binding, nucleus, mRNA cleavage, mRNA processing, embryo sac development, gene silencing by RNA, RNA 3'-end processing, antisense RNA metabolic process, negative regulation of transcription, DNA-templated, regulation of gene silencing	AT1G17760.1	Tetratricopeptide repeat (TPR)-like superfamily	1223	1.0426e-54	83.5	Tetratricopeptide repeat (TPR)-like superfamily protein	Encodes a homolog of the mammalian protein CstF77, a polyadenylation factor subunit. RNA 3%26#8242;-end%E2%80%93processing factor of antisense FLC transcript. Mediates silencing of the floral repressor gene FLC.	1	CSTF77			CSTF77; FUNCTIONS IN: protein binding, mRNA binding, transcription repressor activity; INVOLVED IN: RNA 3'-end processing, mRNA processing, embryo sac development; LOCATED IN: intracellular, nucleus; EXPRESSED IN: 23 plant structures; EXPRESSED DURING: 12 growth stages; CONTAINS InterPro DOMAIN/s: RNA-processing protein, HAT helix (InterPro:IPR003107), Tetratricopeptide-like helical (InterPro:IPR…	*****	PMID:12379796,gene:2007972,UniProt:Q8GUP1
